# Supplementary material for: Phosphorylation of CBP20 Links MicroRNA to Root Growth in the Ethylene Response
Source: PLoS Genet. 2016 Nov 21;12(11):e1006437. doi: 10.1371/journal.pgen.1006437 (PMC5147770; doi:10.1371/journal.pgen.1006437)
Supplement: S1 Table — (XLSX) [file pgen.1006437.s009.xlsx]

## Sheet: Sheet1
Supplemental Table 1. Differential regulated miRNAs in Col root by ethylene treatment
miRNAname	chr	range	strand	miseq	COLair_rep1	COLair_rep2	COLC2H4_rep1	COLC2H4_rep2	cbp20air_rep1	cbp20air_rep2	cbp20C2H4_rep1	cbp20C2H4_rep2	mean_COLair	mean_COLC2H4	mean_cbp20air	mean_cbp20C2H4	FC_COL	FC_cbp20	P_COL	P_cbp20
ath-miR5630a	Chr1	12011199..12011219	-	GCUAAGAGCGGUUCUGAUGGA	0	0	6	5.7	1.1	0	0	1.2	0	5.85	0.55	0.6	6.85	1.03226	0.000328407	0.478302
ath-miR5630b	Chr1	12023573..12023593	-	GCUAAGAGCGGUUCUGAUGGA	0	0	6	5.7	1.1	0	0	1.2	0	5.85	0.55	0.6	6.85	1.03226	0.000328407	0.478302
ath-miR833a-3p	Chr1	29525265..29525286	+	UAGACCGAUGUCAACAAACAAG	0	0	4.8	2.8	1.1	3.1	0	0	0	3.8	2.1	0	4.8	0.322581	0.0313996	0.0852749
ath-miR863-3p	Chr4	7846835..7846855	+	UUGAGAGCAACAAGACAUAAU	0	0	4.8	2.8	0	0	0	0	0	3.8	0	0	4.8	1	0.0313996	#DIV/0!
ath-miR8175	Chr2	3740938..3740957	+	GAUCCCCGGCAACGGCGCCA	0	0	2.4	1.4	1.1	0	0	0	0	1.9	0.55	0	2.9	0.645161	0.0313996	0.211325
ath-miR864-5p	Chr1	6740503..6740523	+	UCAGGUAUGAUUGACUUCAAA	0	0	1.2	1.4	3.2	0	0	0	0	1.3	1.6	0	2.3	0.384615	0.00293258	0.211325
ath-miR5652	Chr1	23413402..23413422	-	UUGAAUGUGAAUGAAUCGGGC	3.5	4.3	7.2	9.9	5.3	1	2.2	1.2	3.9	8.55	3.15	1.7	1.94898	0.650602	0.0403693	0.289368
ath-miR319b	Chr5	16660469..16660489	-	UUGGACUGAAGGGAGCUCCCU	15692.9	19797.5	34454.5	28087.7	13422.9	12970.7	17669.3	16278.3	17745.2	31271.1	13196.8	16973.8	1.76219	1.28618	0.0351259	0.0177533
ath-miR390a-3p	Chr2	16062023..16062043	+	CGCUAUCCAUCCUGAGUUUCA	3774.4	3198.8	2433.2	2222.3	1130.6	1037.5	872.3	1085.2	3486.6	2327.75	1084.05	978.75	0.667723	0.902954	0.0316897	0.230213
ath-miR5023	Chr3	5497070..5497090	-	AUUGGUAGUGGAUAAGGGGGC	5.3	4.3	1.2	2.8	0	0	1.1	0	4.8	2	0	0.55	0.517241	1.55	0.0486219	0.211325
ath-miR397b	Chr4	7878730..7878750	-	UCAUUGAGUGCAUCGUUGAUG	10.6	8.7	3.6	4.2	0	2.1	1.1	0	9.65	3.9	1.05	0.55	0.460094	0.756098	0.0143657	0.357085
ath-miR5634	Chr4	14982322..14982342	+	AGGGACUUUGUGAAUUUAGGG	108.1	93.8	38.5	48.1	17.1	19.5	13.4	8.5	100.95	43.3	18.3	10.95	0.434527	0.619171	0.0107971	0.0572851
ath-miR5024-5p	Chr1	16766388..16766409	-	AUGACAAGGCCAAGAUAUAACA	1.8	1.4	0	0	2.1	1	0	1.2	1.6	0	1.55	0.6	0.384615	0.627451	0.00763404	0.181738
