# Supplementary material for: Phosphorylation of CBP20 Links MicroRNA to Root Growth in the Ethylene Response
Source: PLoS Genet. 2016 Nov 21;12(11):e1006437. doi: 10.1371/journal.pgen.1006437 (PMC5147770; doi:10.1371/journal.pgen.1006437)
Supplement: S2 Table — (XLSX) [file pgen.1006437.s010.xlsx]

## Sheet: Sheet1
Supplemental Table 2. Differential regulated miRNAs in cbp20 root by ethylene treatment
miRNAname	chr	range	strand	miseq	COLair_rep1	COLair_rep2	COLC2H4_rep1	COLC2H4_rep2	cbp20air_rep1	cbp20air_rep2	cbp20C2H4_rep1	cbp20C2H4_rep2	mean_COLair	mean_COLC2H4	mean_cbp20air	mean_cbp20C2H4	FC_COL	FC_cbp20	P_COL	P_cbp20
ath-miR3932b-5p	Chr4	7890695..7890715	-	UUUGACGUGCUCGAUCUGCUC	47.8	34.6	27.7	35.4	4.3	5.1	17.8	12.1	41.2	31.55	4.7	14.95	0.771327	2.79825	0.166954	0.0352943
ath-miR2112-3p	Chr1	234017..234037	-	CUUUAUAUCCGCAUUUGCGCA	7.1	2.9	4.8	1.4	7.5	9.2	14.5	14.6	5	3.1	8.35	14.55	0.683333	1.6631	0.277378	0.00917161
ath-miR172b-5p	Chr5	1188278..1188297	-	GCAGCACCAUUAAGAUUCAC	93.9	111.1	173.4	55.2	59.7	51.3	37.9	23.1	102.5	114.3	55.5	30.5	1.11401	0.557522	0.430817	0.0494728
ath-miR5638b	Chr5	14100017..14100037	+	ACAGUGGUCAUCUGGUGGGCU	19.5	11.5	14.4	14.1	14.9	16.4	8.9	7.3	15.5	14.25	15.65	8.1	0.924242	0.546547	0.392189	0.0102253
ath-miR8167a	Chr2	8894985..8895006	+	AGAUGUGGAGAUCGUGGGGAUG	3.5	15.9	6	4.2	11.7	13.3	7.8	4.9	9.7	5.1	12.5	6.35	0.570093	0.544444	0.269608	0.0327347
ath-miR8167b	Chr3	17469946..17469967	-	AGAUGUGGAGAUCGUGGGGAUG	3.5	15.9	6	4.2	11.7	13.3	7.8	4.9	9.7	5.1	12.5	6.35	0.570093	0.544444	0.269608	0.0327347
ath-miR8167c	Chr3	18843649..18843670	-	AGAUGUGGAGAUCGUGGGGAUG	3.5	15.9	6	4.2	11.7	13.3	7.8	4.9	9.7	5.1	12.5	6.35	0.570093	0.544444	0.269608	0.0327347
ath-miR8167d	Chr5	7057210..7057231	+	AGAUGUGGAGAUCGUGGGGAUG	3.5	15.9	6	4.2	11.7	13.3	7.8	4.9	9.7	5.1	12.5	6.35	0.570093	0.544444	0.269608	0.0327347
ath-miR8167e	Chr5	23431703..23431724	-	AGAUGUGGAGAUCGUGGGGAUG	3.5	15.9	6	4.2	11.7	13.3	7.8	4.9	9.7	5.1	12.5	6.35	0.570093	0.544444	0.269608	0.0327347
ath-miR8167f	Chr5	24002239..24002260	-	AGAUGUGGAGAUCGUGGGGAUG	3.5	15.9	6	4.2	11.7	13.3	7.8	4.9	9.7	5.1	12.5	6.35	0.570093	0.544444	0.269608	0.0327347
ath-miR840-3p	Chr2	771385..771405	-	UUGUUUAGGUCCCUUAGUUUC	193.1	131.4	193.8	124.5	238.9	304.8	172.7	115.3	162.25	159.15	271.85	144	0.981011	0.531428	0.476402	0.0498285
ath-miR775	Chr1	29422546..29422565	+	UUCGAUGUCUAGCAGUGCCA	510.3	588.9	756.1	398.9	187.7	174.5	120.3	65.6	549.6	577.5	181.1	92.95	1.05067	0.515925	0.446371	0.0442746
ath-miR825	Chr2	11159774..11159794	+	UUCUCAAGAAGGUGCAUGAAC	1.8	0	2.4	1.4	1.1	1	0	0	0.9	1.9	1.05	0	1.52632	0.487805	0.216931	0.00112995
ath-miR391-3p	Chr5	24293211..24293231	+	ACGGUAUCUCUCCUACGUAGC	0	0	0	0	1.1	1	0	0	0	0	1.05	0	1	0.487805	#DIV/0!	0.00112995
ath-miR833a-5p	Chr1	29525204..29525225	+	UGUUUGUUGUACUCGGUCUAGU	1.8	1.4	1.2	0	1.1	1	0	0	1.6	0.6	1.05	0	0.615385	0.487805	0.127322	0.00112995
ath-miR830-3p	Chr1	4820406..4820426	-	UAACUAUUUUGAGAAGAAGUG	23	23.1	18.1	22.6	8.5	10.3	4.5	3.6	23.05	20.35	9.4	4.05	0.887734	0.485577	0.176548	0.0168007
ath-miR169f-3p	Chr3	4805713..4805733	-	GCAAGUUGACCUUGGCUCUGC	1111	1058.1	1155.8	895.4	962.1	771.7	487.9	240.4	1084.55	1025.6	866.9	364.15	0.945696	0.420728	0.350322	0.0422062
ath-miR777	Chr1	26638083..26638104	+	UACGCAUUGAGUUUCGUUGCUU	0	0	1.2	0	1.1	2.1	0	0	0	0.6	1.6	0	1.6	0.384615	0.211325	0.0426704
ath-miR156a-3p	Chr2	10676470..10676491	-	GCUCACUGCUCUUUCUGUCAGA	147.1	193.4	215.5	161.3	104.5	109.8	46.8	31.6	170.25	188.4	107.15	39.2	1.10599	0.371706	0.330606	0.00687107
ath-miR5027	Chr5	10943923..10943943	+	ACCGGUUGGAACUUGCCUUAA	1.8	10.1	6	5.7	24.5	25.7	10	7.3	5.95	5.85	25.1	8.65	0.985612	0.369732	0.491487	0.00398453
ath-miR156i	Chr1	19807090..19807109	-	UGACAGAAGAGAGAGAGCAG	12.4	8.7	13.2	7.1	5.3	5.1	1.1	1.2	10.55	10.15	5.2	1.15	0.965368	0.346774	0.460479	0.000380604
ath-miR8169	Chr3	8836359..8836379	+	AUAGACAGAGUCACUCACAGA	15.9	7.2	14.4	12.7	21.3	15.4	7.8	2.4	11.55	13.55	18.35	5.1	1.15936	0.315245	0.348013	0.0401384
ath-miR163	Chr1	24884359..24884382	+	UUGAAGAGGACUUGGAACUUCGAU	421.7	203.5	470.7	555.9	40.5	31.8	11.1	9.7	312.6	513.3	36.15	10.4	1.63999	0.306864	0.114368	0.0140255
ath-miR160a-3p	Chr2	16340342..16340362	+	GCGUAUGAGGAGCCAUGCAUA	127.6	122.7	121.6	84.9	101.3	71.8	34.5	17	125.15	103.25	86.55	25.75	0.826397	0.30554	0.179196	0.0355877
ath-miR8121	Chr2	16588077..16588100	-	AAAGUAUAAUGGUUUAGUGGUUUG	1.8	4.3	6	4.2	5.3	4.1	1.1	0	3.05	5.1	4.7	0.55	1.50617	0.27193	0.157332	0.0181904
ath-miR2111b-3p	Chr5	400464..400484	+	AUCCUCGGGAUACAGUUUACC	3.5	8.7	19.3	5.7	5.3	9.2	1.1	1.2	6.1	12.5	7.25	1.15	1.90141	0.260606	0.236033	0.0444208
ath-miR5638a	Chr3	15336777..15336797	-	AUACCAAAACUCUCUCACUUU	0	1.4	3.6	0	3.2	3.1	0	0	0.7	1.8	3.15	0	1.64706	0.240964	0.31321	0.000125929
ath-miR171b-5p	Chr1	3961430..3961450	-	AGAUAUUAGUGCGGUUCAAUC	19.5	15.9	33.7	24	33.1	34.9	4.5	6.1	17.7	28.85	34	5.3	1.59626	0.18	0.081957	0.000877868
