# Supplementary material for: Phosphorylation of CBP20 Links MicroRNA to Root Growth in the Ethylene Response
Source: PLoS Genet. 2016 Nov 21;12(11):e1006437. doi: 10.1371/journal.pgen.1006437 (PMC5147770; doi:10.1371/journal.pgen.1006437)
Supplement: S3 Table — (XLSX) [file pgen.1006437.s011.xlsx]

## Sheet: Sheet1
Supplemental Table 3. Differential regulated miRNAs in Col shoot by ethylene treatment
miRNAname	chr	range	strand	miseq	COLair_rep1	COLair_rep2	COLC2H4_rep1	COLC2H4_rep2	cbp20air_rep1	cbp20air_rep2	cbp20C2H4_rep1	cbp20C2H4_rep2	mean_COLair	mean_COLC2H4	mean_cbp20air	mean_cbp20C2H4	FC_COL	FC_cbp20	P_COL	P_cbp20
ath-miR169d	Chr1	20039556..20039576	-	TGAGCCAAGGATGACTTGCCG	0	0	3.8	4.9	2.9	0	0	0	0	4.35	1.45	0	5.35	0.408163	0.00780643	0.211325
ath-miR169e	Chr1	20041586..20041606	+	TGAGCCAAGGATGACTTGCCG	0	0	3.8	4.9	2.9	0	0	0	0	4.35	1.45	0	5.35	0.408163	0.00780643	0.211325
ath-miR8171	Chr2	16890466..16890486	+	ATAGGTGGGCCAGTGGTAGGA	0	0	3.8	4.9	2.9	4.5	11.7	2.3	0	4.35	3.7	7	5.35	1.70213	0.00780643	0.280195
ath-miR169f-5p	Chr3	4805799..4805819	-	TGAGCCAAGGATGACTTGCCG	0	0	3.8	4.9	2.9	0	0	0	0	4.35	1.45	0	5.35	0.408163	0.00780643	0.211325
ath-miR169g-5p	Chr4	11483094..11483114	-	TGAGCCAAGGATGACTTGCCG	0	0	3.8	4.9	2.9	0	0	0	0	4.35	1.45	0	5.35	0.408163	0.00780643	0.211325
ath-miR4243	Chr5	19567227..19567247	+	TTGAAATTGTAGATTTCGTAC	0	0	3.8	4.9	0	0	0	0	0	4.35	0	0	5.35	1	0.00780643	#DIV/0!
ath-miR862-3p	Chr2	10718170..10718190	+	ATATGCTGGATCTACTTGAAG	0	0	3.8	2.4	2.9	4.5	0	4.7	0	3.1	3.7	2.35	4.1	0.712766	0.0236966	0.320542
ath-miR1886.2	Chr2	15611882..15611902	+	TGAGATGAAATCTTTGATTGG	0	0	3.8	2.4	8.7	9.1	2.9	7	0	3.1	8.9	4.95	4.1	0.60101	0.0236966	0.0975877
ath-miR396a-5p	Chr2	4142443..4142463	-	TTCCACAGCTTTCTTGAACTG	16655.3	15290.5	9379.9	11076.1	1312.4	1293.4	1248.7	1085.2	15972.9	10228	1302.9	1166.95	0.640357	0.895736	0.0170392	0.12018
ath-miR846-5p	Chr1	22577426..22577446	+	CATTCAAGGACTTCTATTCAG	547.4	550	315.2	385.5	286.2	290.4	216.9	319.4	548.7	350.35	288.3	268.15	0.639167	0.930349	0.0150187	0.366177
ath-miR171a-5p	Chr3	19073452..19073472	+	TATTGGCCTGGTTCACTCAGA	2273	1974.6	1176.3	1517.5	542	526.4	568.6	458	2123.8	1346.9	534.2	513.3	0.634366	0.960949	0.0377899	0.372091
ath-miR170-5p	Chr5	26411635..26411655	-	TATTGGCCTGGTTCACTCAGA	2281.7	1971.7	1176.3	1517.5	542	526.4	568.6	458	2126.7	1346.9	534.2	513.3	0.633501	0.960949	0.0386838	0.372091
ath-miR775	Chr1	29422546..29422565	+	TTCGATGTCTAGCAGTGCCA	1011.7	781.1	534.3	573.3	89.6	79.4	99.7	49.3	896.4	553.8	84.5	74.5	0.61823	0.883041	0.0497145	0.367412
ath-miR393b-3p	Chr3	20691778..20691798	+	ATCATGCGATCTCTTTGGATT	884.7	702.1	457.5	492.8	487.1	465.2	413.3	406.4	793.4	475.15	476.15	409.85	0.599383	0.86105	0.0378986	0.0143502
ath-miR858b	Chr1	26772907..26772927	+	TTCGTTGTCTGTTCGACCTTG	854	871.7	519	485.5	212.5	217.8	172.9	131.5	862.85	502.25	215.15	152.2	0.582566	0.708767	0.0013743	0.0472852
ath-miR164a	Chr2	19520770..19520790	+	TGGAGAAGCAGGGCACGTGCA	394.2	365.7	253.7	175.7	99.7	93	82.1	56.4	379.95	214.7	96.35	69.25	0.566216	0.721623	0.0288613	0.0890353
ath-miR164b-5p	Chr5	287586..287606	+	TGGAGAAGCAGGGCACGTGCA	394.2	365.7	253.7	175.7	99.7	95.3	82.1	56.4	379.95	214.7	97.5	69.25	0.566216	0.713198	0.0288613	0.0812839
ath-miR5651	Chr3	17178489..17178509	+	TTGTGCGGTTCAAATAGTAAC	179.6	196	80.7	112.2	101.2	81.7	102.6	82.2	187.8	96.45	91.45	92.4	0.516155	1.01028	0.0178846	0.476223
ath-miR5024-3p	Chr1	16766285..16766305	-	CCGTATCTTGGCCTTGTCATT	127	96.5	50	63.4	57.8	15.9	44	49.3	111.75	56.7	36.85	46.65	0.511752	1.25892	0.0403174	0.344102
ath-miR8184	Chr5	3311974..3311994	-	TTTGGTCTGATTACGAATGTA	35	38	11.5	19.5	4.3	15.9	8.8	0	36.5	15.5	10.1	4.4	0.44	0.486486	0.0194898	0.257821
ath-miR827	Chr3	22122811..22122831	-	TTAGATGACCATCAACAAACT	118.2	152.1	38.4	70.8	13	2.3	8.8	7	135.15	54.6	7.65	7.9	0.408373	1.0289	0.0376424	0.483716
ath-miR5027	Chr5	10943923..10943943	+	ACCGGTTGGAACTTGCCTTAA	48.2	38	19.2	12.2	24.6	43.1	38.1	32.9	43.1	15.7	33.85	35.5	0.378685	1.04735	0.0236849	0.439729
ath-miR773a	Chr1	13067313..13067333	+	TTTGCTTCCAGCTTTTGTCTC	1510.9	1152.6	361.4	600.2	342.6	356.3	260.9	202	1331.75	480.8	349.45	231.45	0.361508	0.66329	0.0292272	0.0299133
ath-miR393a-3p	Chr2	16652205..16652225	+	ATCATGCTATCTCTTTGGATT	188.3	128.7	38.4	48.8	26	20.4	11.7	14.1	158.5	43.6	23.2	12.9	0.279624	0.57438	0.0314249	0.0387238
ath-miR780.1	Chr4	8504166..8504186	-	TCTAGCAGCTGTTGAGCAGGT	13.1	8.8	3.8	0	2.9	0	2.9	4.7	10.95	1.9	1.45	3.8	0.242678	1.95918	0.0437606	0.151191
ath-miR167c-5p	Chr3	1306750..1306770	-	TAAGCTGCCAGCATGATCTTG	197.1	152.1	46.1	31.7	60.7	56.7	58.6	28.2	174.6	38.9	58.7	43.4	0.227221	0.743719	0.0144977	0.211715
ath-miR4228-3p	Chr1	28889481..28889501	+	TCGGATGCGAAACGGTGGTGT	35	35.1	3.8	4.9	4.3	13.6	11.7	9.4	35.05	4.35	8.95	10.55	0.148405	1.1608	0.000161727	0.385067
ath-miR780.2	Chr4	8504145..8504165	-	TTCTTCGTGAATATCTGGCAT	39.4	55.6	0	12.2	15.9	4.5	5.9	2.3	47.5	6.1	10.2	4.1	0.146392	0.455357	0.0275401	0.20742
