# Supplementary material for: Phosphorylation of CBP20 Links MicroRNA to Root Growth in the Ethylene Response
Source: PLoS Genet. 2016 Nov 21;12(11):e1006437. doi: 10.1371/journal.pgen.1006437 (PMC5147770; doi:10.1371/journal.pgen.1006437)
Supplement: S4 Table — (XLSX) [file pgen.1006437.s012.xlsx]

## Sheet: Sheet1
Supplemental Table 4. Differential regulated miRNAs in cbp20 shoot by ethylene treatment
miRNAname	chr	range	strand	miseq	COLair_rep1	COLair_rep2	COLC2H4_rep1	COLC2H4_rep2	cbp20air_rep1	cbp20air_rep2	cbp20C2H4_rep1	cbp20C2H4_rep2	mean_COLair	mean_COLC2H4	mean_cbp20air	mean_cbp20C2H4	FC_COL	FC_cbp20	P_COL	P_cbp20
ath-miR829-3p.2	Chr1	11834073..11834093	-	CAAATTAAAGCTTCAAGGTAG	4.4	11.7	7.7	7.3	0	0	2.9	2.3	8.05	7.5	0	2.6	0.939227	3.6	0.447103	0.00652675
ath-miR5638b	Chr5	14100017..14100037	+	ACAGTGGTCATCTGGTGGGCT	0	0	0	0	0	0	2.9	2.3	0	0	0	2.6	1	3.6	#DIV/0!	0.00652675
ath-miR8183	Chr3	11747799..11747819	-	TTTAGTTGACGGAATTGTGGC	26.3	11.7	0	29.3	5.8	4.5	11.7	14.1	19	14.65	5.15	12.9	0.7825	2.26016	0.407655	0.0148189
ath-miR5640	Chr1	1653539..1653559	-	TGAGAGAAGGAATTAGATTCA	4.4	11.7	0	0	2.9	2.3	5.9	4.7	8.05	0	2.6	5.3	0.110497	1.75	0.079099	0.0282718
ath-miR2936	Chr4	1046948..1046969	-	CTTGAGAGAGAGAACACAGACG	0	0	0	0	4.3	4.5	2.9	2.3	0	0	4.4	2.6	1	0.666667	#DIV/0!	0.0147525
ath-miR773a	Chr1	13067313..13067333	+	TTTGCTTCCAGCTTTTGTCTC	1510.9	1152.6	361.4	600.2	342.6	356.3	260.9	202	1331.75	480.8	349.45	231.45	0.361508	0.66329	0.0292272	0.0299133
ath-miR167b	Chr3	23406177..23406197	+	TGAAGCTGCCAGCATGATCTA	3994.1	2732.2	2172	1729.7	583.9	485.6	357.6	314.7	3363.15	1950.85	534.75	336.15	0.580191	0.629305	0.0845171	0.0328991
ath-miR167a-5p	Chr3	8108090..8108110	+	TGAAGCTGCCAGCATGATCTA	4002.9	2735.2	2179.7	1729.7	586.8	485.6	357.6	312.4	3369.05	1954.7	536.2	335	0.580318	0.625465	0.085102	0.0340979
ath-miR393a-3p	Chr2	16652205..16652225	+	ATCATGCTATCTCTTTGGATT	188.3	128.7	38.4	48.8	26	20.4	11.7	14.1	158.5	43.6	23.2	12.9	0.279624	0.57438	0.0314249	0.0387238
ath-miR779.2	Chr2	9560866..9560886	+	TGATTGGAAATTTCGTTGACT	30.7	49.7	15.4	61	43.4	38.6	17.6	25.8	40.2	38.2	41	21.7	0.951456	0.540476	0.471419	0.027794
ath-miR396b-3p	Chr5	13611904..13611924	+	GCTCAAGAAAGCTGTGGGAAA	192.7	96.5	188.4	141.5	134.4	136.1	70.3	68.1	144.6	164.95	135.25	69.2	1.13977	0.515229	0.37016	0.000221338
ath-miR167d	Chr1	11137556..11137577	+	TGAAGCTGCCAGCATGATCTGG	1585.4	1231.6	1222.5	753.9	182.1	204.2	117.2	72.8	1408.5	988.2	193.15	95	0.701809	0.494463	0.14429	0.0291536
ath-miR8175	Chr2	3740938..3740957	+	GATCCCCGGCAACGGCGCCA	0	5.9	0	0	1.4	2.3	0	0	2.95	0	1.85	0	0.253165	0.350877	0.211325	0.0271927
ath-miR8179	Chr4	7161930..7161950	-	TGACTGCATTAACTTGATCGT	13.1	14.6	7.7	19.5	14.5	13.6	0	7	13.85	13.6	14.05	3.5	0.983165	0.299003	0.485145	0.0480172
ath-miR8181	Chr5	21641289..21641308	-	TGGGGGTGGGGGGGTGACAG	4.4	8.8	11.5	0	4.3	2.3	0	0	6.6	5.75	3.3	0	0.888158	0.232558	0.451417	0.0404238
ath-miR852	Chr4	8336302..8336322	+	AAGATAAGCGCCTTAGTTCTG	39.4	29.3	23.1	19.5	17.3	22.7	2.9	4.7	34.35	21.3	20	3.8	0.630835	0.228571	0.0676698	0.0147525
ath-miR8180	Chr2	2063980..2063998	+	TGCGGTGCGGGAGAAGTGC	0	2.9	0	0	13	9.1	2.9	0	1.45	0	11.05	1.45	0.408163	0.20332	0.211325	0.0292534
ath-miR5655	Chr2	18902623..18902643	+	AAGTAGACACATAAGAAGGAG	0	0	0	2.4	4.3	4.5	0	0	0	1.2	4.4	0	2.2	0.185185	0.211325	0.000258065
