# Supplementary material for: Phosphorylation of CBP20 Links MicroRNA to Root Growth in the Ethylene Response
Source: PLoS Genet. 2016 Nov 21;12(11):e1006437. doi: 10.1371/journal.pgen.1006437 (PMC5147770; doi:10.1371/journal.pgen.1006437)
Supplement: S5 Table — (XLSX) [file pgen.1006437.s013.xlsx]

## Sheet: Sheet1
Table S5. Primers used in this study
Primer Name	Sequence	Purpose
CBP20-KpnI-F	CGGGGTACCATGGCTTCTTTGTTCAAGGAGC	Transgene
CBP20-SalI-R	ACGCGTCGACAGATCTTCTCTTCCGATC	Transgene
CBP20-S245A-SalI-R	ACGCGTCGACAGATCTTCTCTTCCGATCATCTTCACCATCGTCATCGGCGTCACCGCTCTCACGGAATC	Transgene
CBP20-S245E-SalI-R	ACGCGTCGACAGATCTTCTCTTCCGATCATCTTCACCATCGTCATCCTCGTCACCGCTCTCACGGAATC	Transgene
CBP20-S245D-SalI-R	ACGCGTCGACAGATCTTCTCTTCCGATCATCTTCACCATCGTCATCGTCGTCACCGCTCTCACGGAATC	Transgene
miR319b KpnI-F	CGGGGTACCTCAAATTAATCTATGGTCATCTAGGG	Transgene
miR319b SalI-R	ACGCGTCGACCTTTACAGCCCATCTTAGG	Transgene
CBP20-Y2H-SalI-F	ACGCGTCGACCATGGCTTCTTTGTTCAAGGAGC	Y2H
CBP20-Y2H-SpeI-R	GACTAGTAGATCTTCTCTTCCGATC	Y2H
CBP20-S245A-Y2H-SpeI-R	GACTAGTAGATCTTCTCTTCCGATCATCTTCACCATCGTCATCGGCGTCACCGCTCTCACGGAATC	Y2H
CBP20-S245E-Y2H-SpeI-R	GACTAGTAGATCTTCTCTTCCGATCATCTTCACCATCGTCATCCTCGTCACCGCTCTCACGGAATC	Y2H
CBP20-S245D-Y2H-SpeI-R	GACTAGTAGATCTTCTCTTCCGATCATCTTCACCATCGTCATCGTCGTCACCGCTCTCACGGAATC	Y2H
CBP80-Y2H-SalI-F	ACGCGTCGACCATGAGCAATTGGAAAACTCTTCTCCTTCG	Y2H
CBP80-Y2H-XbaI-R	GCTCTAGAATGTAATGGGAATTGAAGTGCAG	Y2H
pri-miR319b qF	CAAATTGAGTCTTCACTTCTC	qPCR
pri-miR319b qR	CTTACATGAAATGCAAAAATG	qPCR
pri-miR159a qF	GGAGCTCTACTTCCATCGTCA	qPCR
pri-miR159a qR	CCACGTTCTCATCAAAACTTTC	qPCR
MYB33 qF	TCTCCTTGGCGATGACATAG	qPCR
MYB33 qR	GGGTAGTTCTGTCATTTGACAGACAGGTGG	qPCR
TCP24 qF	TTCTTCTTCTGCCATTAATGGT	qPCR
TCP24 qR	TCCTTTCCTTTGCCTTGTCA	qPCR
UBQ10 qF	CACACTCCACTTGGTCTTGCGT	qPCR
UBQ10 qR	TGGTCTTTCCGGTGAGAGTCTTCA	qPCR
miR319 probe	AGGGAGCTCCCTTCAGTCCAA	northern blot
miR159 probe	TAGAGCTCCCTTCAATCCAAA	northern blot
U6 probe	TCATCCTTGCGCAGGGGCCA	northern blot
cbp80 F	TGTGGAAAGACATCCATCAAAC	Genotyping
cbp80 R	AATTTAGACCGGACCGAACAC	Genotyping
myb33-1 F	CTGACAGATTCTGAACGGCTC	Genotyping
myb33-1 R	TCCACAAACGATTTCCAAAAC	Genotyping
myb33-2 F	TGTGGAGGAGATGACGATTTC	Genotyping
myb33-2 R	ACCAGCTGCTGATGATAATGG	Genotyping
LB1	CGGAACCACCATCAAACAGG	Genotyping
LB2	TAGCATCTGAATTTCATAACCAATCTCGATACAC	Genotyping
MYB33 GW F	CACCATGAGTTACACGAGCACTGACAGTGAC	Transgene
MYB33 GW R	GGGTAGTTCTGTCATTTGACAGACAGGTGG	Transgene
MYB33 mF	CTGGAACTGCCATCTTTCCAGTATTCAGAAACAACATTTGACCAGTGG	Transgene
MYB33 mR	CTGGAAAGATGGCAGTTCCAGCTTCACTGCCCCATATAAGGG	Transgene
TCP2 qF	AACGGCGGAGCATTCAATCTT	qPCR
TCP2 qR	GCCTTTACCCTTATGTTCTGA	qPCR
TCP3 qF	CATCCAGTTTATAGCCAAA	qPCR
TCP3 qR	ATGGCGAGAATCGGATGAA	qPCR
TCP4 qF	CCTTCAACGACGTCGTTTCAGCCAG	qPCR
TCP4 qR	GTGAACCGGTGGAGGAAGGTGATG	qPCR
TCP10 qF	GTTTCTTGGTGGCCAACAA	qPCR
TCP10 qR	GAGGTGTGAGTTTGGAGGA	qPCR
ERF1 qF	ACCGCTCCGTGAAGTTAGATAATG	qPCR
ERF1 qR	ATCCTAATCTTTCACCAAGTCCCAC	qPCR
5’RACE Adapter	GCUGAUGGCGAUGAAUGAACACUGCGUUUGCUGGCUUUGAUGAAA	5’RLM-RACE
5’RACE Outer Primer	GCTGATGGCGATGAATGAACACTG	5’RLM-RACE
5’RACE Inner Primer	ACGCGTCGACGAACACTGCGTTTGCTGGCTTTGATG	5’RLM-RACE
MYB33 SpeI-R	GACTAGTGGGTAGTTCTGTCATTTGACAGACAGGTGG	5’RLM-RACE
