# Supplementary material for: Phosphorylation of CBP20 Links MicroRNA to Root Growth in the Ethylene Response
Source: PLoS Genet. 2016 Nov 21;12(11):e1006437. doi: 10.1371/journal.pgen.1006437 (PMC5147770; doi:10.1371/journal.pgen.1006437)
Supplement: S1 Dataset — (XLSX) [file pgen.1006437.s014.xlsx]

## Sheet: Sheet1
Supplemental Table 5. Differential regulated genes in Col root by ethylene treatment
gene_id	COL_root_air	COL_root_C2H4	log2(fold_change)	p_value
AT4G30430	2.08369	8.10797	1.9602	0.03005
AT4G37700	402.035	123.82	-1.69908	5e-05
AT2G21940	11.3797	20.2298	0.830023	0.02825
AT3G16460	6112.05	3952.29	-0.628967	0.00525
AT2G22122	553.292	365.973	-0.596305	0.00045
AT4G22190	8.92969	4.00751	-1.1559	0.00315
AT1G51805	134.999	203.679	0.593354	0.00045
AT1G71140	2.19131	11.332	2.37054	0.0004
AT1G72390	1.01175	4.18866	2.04963	0.00245
AT5G12300	3.24292	8.77278	1.43574	0.0045
AT1G69680	6.3631	11.5611	0.861483	0.03605
AT1G74720	5.42556	2.90135	-0.903047	0.003
AT3G50970	325.291	655.208	1.01022	5e-05
AT5G23910	2.62594	4.66766	0.829864	0.0364
AT3G57300	9.15321	14.2457	0.638173	0.00075
AT1G77520	41.4271	15.0467	-1.46112	5e-05
AT4G10340	17.7302	7.38702	-1.26314	0.0008
AT4G12120	5.65362	9.57745	0.760468	0.01165
AT1G35515	174.47	76.2675	-1.19384	5e-05
AT1G72230	157.18	63.9615	-1.29714	5e-05
AT5G54280	6.50593	12.2103	0.908272	0.0017
AT3G28910	35.6762	20.6213	-0.790828	0.00015
AT1G32200	4.12585	11.8333	1.52008	0.00045
AT1G77160	6.12097	1.66901	-1.87477	0.01475
AT5G18470	4.38997	20.6862	2.23639	0.00035
AT5G27889	45.2889	0.190909	-7.89013	0.0009
AT4G13180	223.511	126.824	-0.817515	0.00825
AT3G54260	13.2959	5.74069	-1.21168	0.03515
AT3G24450	65.5817	109.178	0.735316	0.0002
AT3G55310	17.3597	6.37638	-1.44493	0.0028
AT1G28370	4.20273	13.9665	1.73258	0.0012
AT5G49300	9.56908	1.34354	-2.83234	0.0282
AT4G37190	13208.3	4.84353	-11.4131	5e-05
AT5G52470	92.7699	58.4169	-0.667271	0.001
AT5G01240	11.9922	23.4355	0.966598	0.00025
AT5G59690	167.437	95.6654	-0.807549	5e-05
AT4G34380	1.37515	6.34216	2.20539	0.0002
AT5G06640	82.1473	321.291	1.9676	5e-05
AT5G61290	15.2237	5.06402	-1.58796	5e-05
AT3G54560	41.2847	26.5425	-0.637304	0.03225
AT1G15040	83.1793	164.442	0.983284	5e-05
AT3G52790	77.1618	46.2265	-0.739166	0.00915
AT5G65990	34.6491	12.7497	-1.44235	5e-05
AT5G14610	4.65595	2.64501	-0.815804	0.0236
AT5G59220	63.031	21.4672	-1.55393	5e-05
AT5G62310	3.03175	6.14668	1.01966	0.00115
AT1G71970	10.3116	20.18	0.968665	0.0055
AT3G50660	31.1234	11.7095	-1.41031	5e-05
AT4G10500	12.7094	3.92028	-1.69687	0.0007
AT2G26990	24.071	4.6857	-2.36096	0.00655
AT2G46620	8.27734	30.033	1.85931	0.00325
AT4G31470	57.967	33.4939	-0.791335	0.00705
AT3G51860	29.4426	11.5541	-1.3495	5e-05
AT3G01780	16.1845	29.2917	0.855879	0.0003
AT3G30875	3.73388	2.40229	-0.636267	0.0214
AT1G43580	34.7739	15.4555	-1.16988	5e-05
AT4G24130	178.26	58.6424	-1.60397	5e-05
AT1G77600	1.64191	3.3597	1.03296	0.00655
AT2G33490	6.27096	11.8346	0.916253	0.00205
AT3G21220	25.2861	16.2149	-0.641026	0.00765
AT2G25240	8.41911	24.8575	1.56194	0.0001
AT1G51800	38.6787	69.0781	0.83669	5e-05
AT4G22000	40.3513	23.761	-0.764022	0.00835
AT5G02600	8.40865	2.61139	-1.68706	0.0132
AT1G22190	93.2739	55.994	-0.736202	5e-05
AT1G19250	8.95956	1.30897	-2.775	0.00065
AT3G30530	2.61076	0	#NAME?	0.00125
AT2G20650	7.75519	17.405	1.16627	0.0148
AT5G40100	13.6023	38.8618	1.5145	0.00795
AT2G05540	45.74	14.5827	-1.6492	5e-05
AT4G14040	266.919	463.945	0.797552	5e-05
AT5G18650	44.2131	72.5746	0.714991	0.0013
AT4G13660	146.137	238.267	0.705256	5e-05
AT1G70420	31.6534	19.413	-0.705336	0.00715
AT5G40420	26.0368	7.02789	-1.88939	5e-05
AT1G12310	208.884	137.094	-0.607533	0.00115
AT1G61170	6.20933	2.90495	-1.09593	0.04455
AT4G30710	3.5063	5.63519	0.684513	0.0362
AT3G59690	52.033	244.132	2.23016	5e-05
AT1G48690	43.2631	104.33	1.26994	5e-05
AT2G30040	16.5335	10.321	-0.679816	0.0207
AT5G44820	9.48528	24.0454	1.342	5e-05
AT1G24460	9.04822	13.5808	0.585867	0.0029
AT1G25230	113.437	180.978	0.673916	5e-05
AT1G53680	36.4591	63.205	0.793762	0.002
AT2G45540	3.90856	8.66529	1.14861	0.00015
AT3G44630	3.26263	6.28831	0.946637	0.0058
AT1G17590	4.03644	10.2215	1.34045	0.0009
AT2G40820	37.9458	87.9459	1.21267	5e-05
AT3G46480	22.2756	11.7442	-0.923519	0.0439
AT5G59910	375.621	243.315	-0.626453	0.0002
AT2G34090	5.1299	10.116	0.979634	0.00985
AT5G22890	62.5797	99.8311	0.673795	5e-05
AT4G23560	1.85664	5.77777	1.63782	0.002
AT2G18620	15.6468	4.95924	-1.65768	0.00105
AT5G54730	12.9807	21.6484	0.737889	0.0008
AT2G46150	30.9156	9.07191	-1.76886	5e-05
AT3G20370	316.127	173.696	-0.86394	5e-05
AT4G34580	21.1375	52.8347	1.32168	5e-05
AT1G73165	350.852	17.8328	-4.29826	0.00675
AT1G21700	3.58774	6.4169	0.838801	0.01535
AT4G30100	22.876	35.2711	0.624651	0.00085
AT5G49080	8.18016	45.8808	2.48769	5e-05
AT3G54940	7.72234	1.65295	-2.224	0.0001
AT5G51270	1.81569	6.12913	1.75516	0.00025
AT5G20700	1172.29	764.182	-0.61734	0.0002
AT2G34910	26.5656	40.365	0.603545	0.01145
AT2G46830	24.5292	9.73234	-1.33364	5e-05
AT1G64460	58.4313	194.039	1.73153	5e-05
AT3G20935	121.16	65.9838	-0.876724	5e-05
AT2G26740	0.797907	5.25578	2.71961	0.03285
AT1G05650	51.9535	15.3971	-1.75457	5e-05
AT1G17650	1.21835	4.16445	1.77319	0.0496
AT5G48410	0.198636	2.90712	3.87139	0.0157
AT5G65230	17.632	4.59939	-1.93868	0.0009
AT3G06980	3.95236	6.25045	0.661246	0.03615
AT3G29252	173.547	32.7765	-2.4046	0.0056
AT5G16950	20.0089	9.70926	-1.04321	0.03175
AT4G22080	5.94484	35.505	2.57831	5e-05
AT1G77530	41.4271	15.0467	-1.46112	5e-05
AT1G21110	543.02	333.463	-0.703478	5e-05
AT3G14590	14.818	29.4255	0.989719	5e-05
AT5G41330	9.01741	13.8202	0.615993	0.04385
AT5G06265	33.2187	14.8093	-1.16549	0.0117
AT1G75750	2756.34	1640.77	-0.748383	5e-05
AT1G36980	347.237	205.819	-0.754545	0.00025
AT5G03960	13.7971	8.50465	-0.698045	0.03565
AT1G74230	69.412	43.9024	-0.660884	0.00545
AT4G02715	27.8297	56.5557	1.02304	5e-05
AT3G60780	0	1.3198	inf	5e-05
AT1G77590	26.3891	11.3637	-1.21551	5e-05
AT3G20470	17.5922	2.8663	-2.61768	5e-05
AT5G36140	16.6398	7.2932	-1.19002	0.0341
AT1G09170	2.283	5.3214	1.22088	0.0144
AT2G18980	272.719	124.211	-1.13462	5e-05
AT2G47650	75.8293	114.764	0.59784	0.00145
AT1G35180	1.76351	0	#NAME?	5e-05
AT1G73060	6.4839	10.8794	0.746665	0.03915
AT3G47510	38.3264	66.5582	0.796279	0.00455
AT5G15950	26.8026	13.9441	-0.942718	0.00025
AT5G35980	18.3489	28.1483	0.61735	0.00045
AT1G29090	14.8802	33.1952	1.15759	5e-05
AT1G21130	543.02	333.463	-0.703478	5e-05
AT1G79610	15.4283	25.4687	0.723145	0.02225
AT3G57785	57.5051	23.8773	-1.26805	5e-05
AT4G25910	4.20469	0.994859	-2.07944	0.02595
AT1G25530	22.2726	58.9568	1.40439	5e-05
AT2G42430	12.1899	27.2791	1.16211	0.00035
AT1G07890	1420.98	704.163	-1.0129	5e-05
AT5G44240	13.0353	24.2406	0.895004	0.00025
AT5G49270	16.6615	31.3993	0.914219	5e-05
AT1G75160	2.17293	4.97585	1.1953	0.02565
AT3G58620	18.9541	5.48481	-1.789	5e-05
AT3G49350	24.6386	42.656	0.791828	0.0001
AT1G05170	17.7691	11.5211	-0.6251	0.0142
AT3G63470	15.6709	7.75821	-1.01429	0.00115
AT1G72070	6.26096	14.3243	1.19401	0.0204
AT2G31083	99.0225	153.059	0.628258	0.002
AT1G69530	25.2741	14.0871	-0.84328	0.00145
AT2G28570	22.1083	63.133	1.51381	5e-05
AT5G48510	1.1469	0	#NAME?	0.01395
AT5G35660	4.03071	0.286134	-3.81627	0.0004
AT1G55210	160.393	96.4581	-0.733633	5e-05
AT4G16780	14.0459	22.3569	0.670567	0.0283
AT2G37450	18.0901	9.07413	-0.995368	0.0034
AT5G18037	0	2.00173	inf	0.00095
AT5G07940	3.78099	8.04228	1.08884	0.0046
AT5G14720	23.2401	40.8672	0.814328	5e-05
AT1G16060	17.6909	8.24229	-1.10189	0.00085
AT5G43150	52.6702	27.6368	-0.930394	0.00225
AT2G46915	16.1877	27.7287	0.776479	0.0054
AT4G27654	22.221	6.05231	-1.87637	0.01675
AT2G19810	8.69529	4.07127	-1.09476	0.0071
AT5G66790	5.5599	9.3271	0.746368	0.02785
AT5G44190	5.7394	1.99974	-1.52109	0.0052
AT5G62630	22.7385	14.286	-0.670539	0.0031
AT2G48130	285.486	184.97	-0.626132	0.0032
AT3G17110	26.5438	6.48058	-2.03418	5e-05
AT3G22060	9.70528	3.85511	-1.332	0.0056
AT5G49040	3.14209	5.04545	0.683259	0.0346
AT5G25350	70.2916	176.818	1.33084	5e-05
AT4G00210	2.86218	10.5931	1.88794	0.03765
AT5G35950	61.2152	15.1634	-2.0133	5e-05
AT3G15354	1.03835	2.3989	1.20809	0.03655
AT5G44650	6.90416	14.0879	1.02892	0.04175
AT2G34650	1.91638	12.2577	2.67724	0.0001
AT4G31350	11.8118	4.65044	-1.3448	0.00145
AT4G30370	4.93819	13.2448	1.42337	0.0017
AT3G23830	25.2771	15.4921	-0.706301	0.0183
AT2G24440	55.5757	29.6714	-0.905381	0.00015
AT3G22120	7.64787	40.428	2.40223	5e-05
AT1G72510	257.918	113.086	-1.1895	5e-05
AT4G17280	107.627	38.2457	-1.49267	5e-05
AT4G33790	26.4131	16.1928	-0.705904	0.0022
AT2G39270	30.2031	19.4974	-0.631418	0.038
AT3G02620	273.537	160.798	-0.766483	5e-05
AT1G15460	3.69433	1.48643	-1.31346	0.0099
AT1G67750	17.0774	6.5315	-1.3866	5e-05
AT1G22550	54.9048	25.4553	-1.10896	5e-05
AT5G01330	17.7077	5.73625	-1.6262	5e-05
AT4G22212	682.775	251.006	-1.44369	5e-05
AT4G13345	3.34468	7.8243	1.2261	0.00245
AT1G76560	101.903	51.255	-0.99143	5e-05
AT1G19190	7.88078	3.80641	-1.04991	0.0323
AT1G66480	21.909	10.8166	-1.01827	0.0021
AT4G35940	3.90492	8.36204	1.09856	0.0361
AT1G45249	35.183	19.7605	-0.83226	5e-05
AT3G19570	3.16612	1.35143	-1.22823	0.0246
AT4G30160	30.021	50.9858	0.764123	5e-05
AT5G42600	674.651	220.842	-1.61113	5e-05
AT3G14060	41.9443	26.8311	-0.644567	0.0468
AT4G27450	102.001	154.267	0.596847	0.0018
AT2G17080	9.12309	17.7649	0.961434	0.04605
AT5G23830	858.785	558.55	-0.620611	5e-05
AT5G62130	20.1734	8.01232	-1.33216	5e-05
AT1G30840	13.4653	28.1263	1.06268	0.0003
AT2G30395	19.4257	37.816	0.961032	0.00245
AT3G45280	2.76912	8.10749	1.54983	0.03495
AT1G18870	33.09	19.4628	-0.765677	0.0008
AT4G28350	2.31989	5.01083	1.11099	0.0106
AT2G35585	16.6181	26.6979	0.683966	0.04405
AT5G15150	18.8342	8.82735	-1.09331	0.00035
AT2G16050	10.6439	5.51036	-0.949806	0.03295
AT3G14940	199.037	338.31	0.76531	5e-05
AT1G71010	31.2805	47.6062	0.605885	0.0002
AT2G39210	87.413	159.035	0.863423	5e-05
AT3G25220	78.6328	46.1016	-0.770314	0.0004
AT4G18910	18.8901	8.62294	-1.13138	0.0011
AT4G08230	44.0017	25.4887	-0.787704	0.00205
AT1G15660	5.01634	8.02625	0.67809	0.02265
AT1G48320	32.2487	60.6062	0.910223	0.00045
AT5G11840	16.659	25.737	0.627547	0.03375
AT1G22030	7.17244	3.60594	-0.992088	0.01935
AT2G29000	4.89505	13.0464	1.41426	5e-05
AT4G30990	1.22559	2.22202	0.858395	0.0121
AT2G03090	12.8868	3.83914	-1.74704	5e-05
AT2G38230	8.64294	2.91034	-1.57034	0.0158
AT1G65295	22.0492	11.2594	-0.969598	0.0206
AT5G44110	32.2459	6.01208	-2.42318	5e-05
AT1G76380	6.04526	9.38155	0.634022	0.04225
AT1G07750	211.491	76.909	-1.45937	5e-05
AT1G17930	3.82423	6.311	0.722699	0.04945
AT3G50400	38.8295	14.2396	-1.44725	5e-05
AT5G48870	77.0853	48.0924	-0.680648	0.01585
AT1G62330	14.053	8.75812	-0.682186	0.00835
AT5G17050	5.34426	1.92365	-1.47415	0.0084
AT5G08330	31.8209	9.04472	-1.81483	5e-05
AT1G36370	25.2301	38.0833	0.594013	0.0014
AT1G21200	20.0176	11.7534	-0.768188	0.0018
AT4G12480	28.2794	271.245	3.26177	5e-05
AT4G16260	372.657	764.371	1.03642	5e-05
AT1G76250	15.3199	8.81281	-0.797735	0.00545
AT5G20190	47.0643	24.4191	-0.946622	5e-05
AT2G30520	95.6349	33.1119	-1.53019	5e-05
AT3G19200	2.88634	16.5844	2.52252	0.00275
AT4G18400	29.259	12.411	-1.23726	0.0247
AT3G06250	4.61474	6.93086	0.586786	0.0449
AT1G77480	12.4877	19.52	0.644443	0.0112
AT3G23480	389.384	119.784	-1.70075	5e-05
AT1G14290	37.8179	12.7513	-1.56842	5e-05
AT1G70370	51.8412	20.7521	-1.32085	5e-05
AT1G15100	189.473	54.253	-1.80422	5e-05
AT1G27420	16.0726	9.81786	-0.711121	0.02795
AT5G52545	29.2157	17.462	-0.74252	0.00395
AT4G31590	16.8705	27.9403	0.727839	0.0003
AT2G16485	9.00112	13.5825	0.593577	0.01515
AT1G29020	6.03711	12.9526	1.10131	0.0004
AT1G66190	14.6644	8.12452	-0.851959	0.01215
AT2G27170	35.5066	56.1381	0.660896	0.0352
AT4G04955	39.5519	22.0238	-0.844685	5e-05
AT4G35110	44.0093	28.1131	-0.646566	0.00415
AT2G42580	11.9538	7.4931	-0.673838	0.0144
AT1G16445	5.74052	16.4414	1.51808	5e-05
AT1G02570	6.03489	11.9357	0.98389	0.01485
AT5G19240	226.481	555.767	1.29509	5e-05
AT5G57035	5.98011	16.7591	1.4867	0.01175
AT1G70600	292.95	181.22	-0.692912	0.00685
AT3G24070	23.4927	14.3526	-0.710896	0.02045
AT2G34070	53.5865	18.6313	-1.52414	5e-05
AT5G05190	0.837015	6.80032	3.02228	0.01385
AT1G29300	35.2274	17.3626	-1.02072	0.0282
AT4G01630	48.1764	6.65251	-2.85636	5e-05
AT3G58850	27.418	6.65445	-2.04273	0.00075
AT3G61190	11.0964	2.84208	-1.96508	0.0012
AT4G27410	89.4161	50.9288	-0.812055	0.0002
AT4G30790	6.35336	13.9256	1.13214	0.0002
AT3G13990	4.52311	9.40505	1.05612	0.0001
AT5G11530	3.21291	5.16648	0.685302	0.01405
AT1G02060	1.60392	3.37673	1.07403	0.0469
AT4G15393	45.5017	25.2566	-0.849262	0.0001
AT1G31835	3.93319	0.824846	-2.2535	0.0466
AT4G23550	13.7893	24.2788	0.816144	0.0106
AT5G65170	8.7778	19.8132	1.17453	0.0007
AT4G28940	28.9901	14.0538	-1.0446	0.0232
AT5G53990	14.7195	23.5089	0.675474	0.0048
AT4G23980	14.1242	23.1273	0.711431	0.00185
AT3G61750	14.456	8.57421	-0.753591	0.02825
AT1G47230	15.7043	8.50498	-0.884779	0.0294
AT1G15030	10.7762	19.4369	0.850952	0.0339
AT4G08300	25.4581	11.1852	-1.18653	5e-05
AT5G54160	433.482	773.049	0.834588	5e-05
AT5G24490	31.495	47.5809	0.595259	0.0157
AT2G40900	71.1711	29.8699	-1.2526	5e-05
AT1G33260	4.8004	17.7655	1.88785	5e-05
AT1G43850	1.85425	6.39363	1.7858	0.0015
AT1G25450	19.2915	10.3079	-0.904217	0.001
AT1G02850	39.0223	60.6662	0.636597	0.00095
AT4G15120	16.2943	7.55646	-1.10858	0.00595
AT1G75390	16.8179	42.3537	1.33249	5e-05
AT3G52820	3.44036	7.54887	1.1337	0.00795
AT5G60020	31.7107	80.1465	1.33767	5e-05
AT3G28310	0	6.21283	inf	0.001
AT5G13820	14.2299	7.40105	-0.943125	5e-05
AT5G52310	47.1876	70.8193	0.585733	0.0008
AT3G53770	0	7.00946	inf	0.0009
AT1G21400	2.35988	12.7629	2.43517	5e-05
AT1G54940	2.75775	12.2539	2.15168	5e-05
AT4G15180	5.84013	9.5166	0.704445	0.00035
AT3G41768	350.358	232.291	-0.5929	0.00015
AT2G37840	15.8588	25.3318	0.675665	0.0011
AT4G36140	2.74261	5.1965	0.921994	0.03455
AT5G19420	2.25114	5.08952	1.17687	0.00025
AT1G05000	36.4745	77.4616	1.08659	5e-05
AT5G23280	26.8826	12.7681	-1.07413	0.0001
AT3G23990	84.9151	51.3832	-0.724725	0.04035
AT3G13782	15.6732	29.0515	0.890315	0.0029
AT5G41040	265.271	145.97	-0.861795	5e-05
AT1G19220	4.82493	9.221	0.934417	0.00045
AT1G16710	7.0851	10.9759	0.631483	0.0015
AT1G47590	20.1324	11.3163	-0.831117	0.00935
AT2G40610	35.8166	4.39973	-3.02514	5e-05
AT3G05260	3.01729	0	#NAME?	5e-05
AT1G18960	0.412158	1.53322	1.8953	0.04735
AT2G25330	4.58624	7.72074	0.751427	0.00135
AT5G44065	6.27214	1.79281	-1.80674	0.02395
AT2G38790	28.0101	18.0738	-0.632044	0.01755
AT3G19190	9.14039	15.4214	0.754609	0.0001
AT1G04420	1.56026	3.65541	1.22825	0.04995
AT5G22460	3.21162	10.8422	1.75528	0.0013
AT2G28690	4.9978	13.3405	1.41645	0.00425
AT2G05765	2273.42	0	#NAME?	5e-05
AT4G16970	4.78184	7.61975	0.672177	0.04115
AT2G26560	6.19536	22.7867	1.87893	5e-05
AT5G02390	0.814162	3.01273	1.88768	0.0064
AT5G41280	1.08672	0	#NAME?	0.0025
AT1G10650	14.3171	24.157	0.754707	0.0038
AT1G26370	10.9887	24.3085	1.14544	5e-05
AT4G21750	0.994456	2.16585	1.12296	0.0326
AT1G55860	5.46135	10.5429	0.948947	0.0035
AT2G28370	51.8472	32.0153	-0.695504	0.0436
AT4G05049	140.033	50.6546	-1.467	0.0196
AT1G05280	4.0188	1.91135	-1.07217	0.04735
AT4G20235	27.9868	17.6798	-0.662647	0.0049
AT3G22830	5.46087	1.13708	-2.2638	0.0058
AT1G14350	7.66149	12.5557	0.712647	0.0445
AT2G37180	487.072	182.591	-1.41552	5e-05
AT1G04100	4.16872	9.65366	1.21147	0.0082
AT1G77890	32.4148	50.0331	0.626228	0.0022
AT1G35580	264.56	145.458	-0.862989	5e-05
AT5G43450	3.43218	11.4277	1.73534	0.00055
AT4G37060	631.104	392.717	-0.684387	5e-05
AT3G44400	6.89935	15.2131	1.14078	0.0006
AT3G51930	9.13536	5.07153	-0.849042	0.01995
AT5G03900	9.10621	13.8592	0.605926	0.0218
AT1G47220	15.7043	8.50498	-0.884779	0.0294
AT1G32930	8.8566	24.1858	1.44934	5e-05
AT3G25410	7.8507	12.1008	0.624207	0.03725
AT1G09932	6.83829	14.8031	1.11419	0.0017
AT2G30985	2.47758	0	#NAME?	0.0018
AT1G65840	116.757	72.6378	-0.684716	5e-05
AT5G44585	57.5198	22.4902	-1.35476	0.0041
AT2G45970	16.8765	6.70104	-1.33256	5e-05
AT5G07200	1.89631	0.345431	-2.45672	0.035
AT1G12430	5.3323	10.3839	0.961515	0.00095
AT5G07100	13.377	30.8946	1.2076	0.00015
AT5G49290	0.765222	2.20751	1.52847	0.0237
AT5G04950	53.5116	27.638	-0.953197	0.00015
AT4G32970	17.2861	29.6764	0.779706	0.0261
AT5G38080	0	2.36476	inf	0.0007
AT2G02070	2.73838	4.97113	0.860251	0.04885
AT5G60670	109.448	66.0365	-0.728904	0.00155
AT1G78000	201.666	309.62	0.618531	0.0002
AT2G40550	11.6519	25.329	1.12022	0.00095
AT5G55960	53.259	34.8843	-0.610446	0.00085
AT4G08950	30.7378	56.3925	0.87549	5e-05
AT5G57780	5.62655	0.941861	-2.57867	0.04115
AT3G44670	3.26263	6.28831	0.946637	0.0058
AT5G03880	27.8441	18.4274	-0.595518	0.01715
AT4G33730	62.7808	120.17	0.936683	0.0003
AT5G50120	5.56122	1.76887	-1.65257	0.00555
AT4G35630	92.0273	148.542	0.690733	5e-05
AT4G30270	275.216	439.203	0.67432	5e-05
AT3G63180	1.38097	5.75467	2.05905	0.00965
AT5G27000	6.39083	12.3204	0.946974	0.00025
AT2G21050	8.30836	3.64598	-1.18826	0.0038
AT1G07910	2.97099	4.75197	0.677585	0.02265
AT4G36230	3.91105	1.47051	-1.41124	0.04635
AT2G13550	5.5454	2.43928	-1.18484	0.03665
AT3G55160	1.71216	2.61675	0.611962	0.0413
AT3G52940	16.4539	9.59631	-0.777882	0.00705
AT1G66180	123.263	254.213	1.0443	5e-05
AT3G04340	3.88014	5.93288	0.612624	0.0211
AT4G10540	2.49232	4.56053	0.871709	0.02065
AT5G43380	5.75276	2.64369	-1.1217	0.02345
AT1G34330	6.19986	22.901	1.8851	5e-05
AT5G66170	408.982	1053.7	1.36536	5e-05
AT2G47160	49.7557	129.407	1.37898	5e-05
AT4G07960	1.91626	17.1967	3.16577	5e-05
AT4G38460	41.7362	68.1762	0.70797	0.00055
AT1G67720	4.09338	7.80676	0.931431	0.0007
AT5G03200	17.3038	31.3282	0.856373	0.01285
AT1G58440	80.0268	48.5959	-0.719649	5e-05
AT3G56275	48.8537	26.287	-0.894119	0.00555
AT4G34830	27.3938	43.0567	0.652391	0.0376
AT1G51890	134.999	203.679	0.593354	0.00045
AT2G01580	11.2559	3.3824	-1.73456	0.02925
AT5G42530	0	1.79614	inf	0.0019
AT5G27420	28.479	15.9393	-0.837305	0.0005
AT5G61350	9.06907	20.8058	1.19796	5e-05
AT1G27200	23.4945	39.3168	0.742824	5e-05
AT3G10450	2.12584	4.52105	1.08863	0.02815
AT4G23530	11.585	7.39989	-0.646688	0.04955
AT2G25320	4.58624	7.72074	0.751427	0.00135
AT1G33790	4.14726	7.75805	0.903536	0.02105
AT1G35516	174.47	76.2675	-1.19384	5e-05
AT2G29060	16.4053	27.0018	0.718892	0.00075
AT5G67400	100.838	412.489	2.03232	5e-05
AT1G30120	86.8424	44.8081	-0.954642	0.00045
AT1G64170	4.44367	2.35975	-0.913119	0.03575
AT5G51910	1.03547	3.18007	1.61877	0.0477
AT1G48130	15.5625	5.29248	-1.55606	0.00225
AT5G66080	12.9554	6.03234	-1.10276	0.0046
AT5G39610	18.1639	107.326	2.56286	5e-05
AT1G53290	16.3815	10.4469	-0.649002	0.035
AT2G34610	36.3196	98.0036	1.43209	5e-05
AT1G12040	14.6911	67.5075	2.20011	5e-05
AT1G77670	10.2973	15.7521	0.613282	0.0369
AT1G32810	7.58061	11.533	0.605387	0.011
AT5G63030	130.213	86.7265	-0.586328	0.0027
AT2G16440	4.38135	2.60132	-0.752135	0.0479
AT5G38200	17.7796	39.2584	1.14277	5e-05
AT2G25790	11.7192	19.393	0.726659	0.0006
AT1G11175	36.5869	11.1054	-1.72007	5e-05
AT1G05010	57.5207	188.847	1.71506	5e-05
AT5G05880	25.6283	69.3541	1.43624	0.0001
AT4G21670	4.53829	7.81696	0.78446	0.003
AT3G23460	389.384	119.784	-1.70075	5e-05
AT2G31180	4.8448	23.1434	2.25609	0.0001
AT5G65550	1.83701	3.42968	0.900718	0.02605
AT3G48060	10.4932	16.0888	0.616604	0.00775
AT1G33700	14.7488	27.0671	0.875939	0.0007
AT3G54520	2.44841	9.67615	1.98259	0.00155
AT5G40390	24.9721	11.1482	-1.16351	5e-05
AT3G52640	13.8581	20.9096	0.593432	0.00575
AT3G47420	18.2854	8.06918	-1.1802	5e-05
AT5G66400	76.9445	39.3058	-0.969077	5e-05
AT3G23170	18.9601	33.3011	0.812607	0.01115
AT5G54270	18.0673	5.24076	-1.78553	0.0024
AT5G45840	13.2986	21.5387	0.695663	0.00615
AT3G27325	6.7931	11.2681	0.730096	0.00175
AT1G48930	22.8832	83.7245	1.87136	5e-05
AT4G34680	30.4698	20.0032	-0.607152	0.02055
AT2G26290	26.9855	99.9496	1.88902	5e-05
AT5G66780	14.4694	3.14106	-2.20368	0.0049
AT4G16760	96.0703	172.016	0.840377	5e-05
AT1G12560	70.8445	149.092	1.07347	5e-05
AT1G25425	2.84906	0	#NAME?	5e-05
AT5G19110	3.03076	0.850896	-1.83262	0.04515
AT5G28080	23.5469	42.8328	0.863177	0.0001
AT5G60040	0.752613	1.54475	1.0374	0.0323
AT2G41960	6.70909	17.0242	1.3434	5e-05
AT1G27740	14.3039	43.2617	1.59668	5e-05
AT1G80070	16.7183	25.8847	0.630672	0.0001
AT2G07716	0	1.33673	inf	5e-05
AT2G39810	7.17596	10.9353	0.607754	0.01625
AT4G17788	2.26259	4.56291	1.01198	0.04385
AT5G53500	5.1355	14.827	1.52965	5e-05
AT5G42630	10.5297	4.38716	-1.2631	0.0265
AT5G66052	145.441	18.7617	-2.95458	5e-05
AT5G53010	3.66453	5.57482	0.605298	0.0399
AT1G07560	8.66079	14.8756	0.780378	0.0057
AT5G63270	17.1743	103.024	2.58466	5e-05
AT5G24313	13.338	45.5849	1.77301	5e-05
AT5G01700	23.4815	12.2464	-0.939169	0.00065
AT5G41880	4.32343	1.51186	-1.51586	0.01145
AT1G71340	33.437	21.0188	-0.669765	0.0033
AT2G36690	23.9231	7.35659	-1.7013	0.0099
AT4G39260	1328.39	741.195	-0.841752	5e-05
AT3G15450	454.306	1084.73	1.2556	5e-05
AT3G61440	151.508	310.07	1.0332	5e-05
AT4G23700	151.4	388.958	1.36125	5e-05
AT1G68660	27.0582	14.4129	-0.908702	0.013
AT2G38820	13.3244	6.81435	-0.967423	0.00335
AT3G06962	19.5019	0	#NAME?	0.00085
AT1G01060	24.8506	11.3206	-1.13434	5e-05
AT2G13820	127.421	60.524	-1.07402	5e-05
AT1G01660	1.48029	6.76652	2.19254	0.00195
AT3G15980	1070	665.171	-0.685808	5e-05
AT3G59520	10.8862	6.61463	-0.718764	0.03245
AT5G23730	6.73469	3.33148	-1.01545	0.01465
AT2G41225	0	1.86369	inf	0.00155
AT3G51470	7.02758	3.17161	-1.14781	0.0317
AT3G25190	82.7743	16.3259	-2.34202	5e-05
AT4G31250	9.50037	23.1546	1.28524	0.0001
AT5G25610	88.9045	55.1302	-0.689413	5e-05
AT2G17350	25.5858	12.9776	-0.979315	0.0061
AT2G23030	51.0066	88.7911	0.79973	5e-05
AT1G18100	24.5848	73.5234	1.58044	5e-05
AT4G31830	5.50302	14.3451	1.38227	0.0313
AT3G52740	1.15638	0	#NAME?	0.0011
AT5G02550	30.1974	65.8748	1.1253	0.00055
AT5G06390	29.1319	13.4259	-1.11758	5e-05
AT3G15180	10.6891	21.4529	1.00503	0.0005
AT1G62950	1.9224	0.312019	-2.6232	0.0247
AT1G71020	15.7021	10.1982	-0.622636	0.0149
AT2G28480	11.679	6.1728	-0.919923	0.0092
AT3G51280	10.5561	5.62229	-0.908852	0.00945
AT2G06510	1.14174	3.69431	1.69407	0.0134
AT2G46590	8.9056	17.7602	0.995861	0.0023
AT4G30850	76.6012	45.2694	-0.758832	0.00065
AT1G51870	134.999	203.679	0.593354	0.00045
AT5G23840	858.785	558.55	-0.620611	5e-05
AT3G14350	42.3987	91.8948	1.11596	5e-05
AT4G34900	27.3938	43.0567	0.652391	0.0376
AT1G43670	21.8578	36.0636	0.722397	0.0041
AT1G26910	24.9857	11.1305	-1.16658	0.00295
AT1G18290	10.3449	23.1179	1.16009	0.0013
AT4G26010	52.5285	172.093	1.71202	5e-05
AT4G11080	1.29044	13.0204	3.33483	0.0091
AT4G36120	4.25017	7.63998	0.846049	0.0077
AT2G29620	5.31513	17.6659	1.73279	5e-05
AT4G35560	17.2958	10.1015	-0.77585	0.00035
AT5G15948	26.8026	13.9441	-0.942718	0.00025
AT4G27540	49.8677	15.3158	-1.70308	0.003
AT2G18800	40.2099	7.03134	-2.51568	5e-05
AT1G48970	7.40795	13.1335	0.826108	0.0038
AT3G45010	134.543	52477.9	8.6075	5e-05
AT4G30410	54.3114	27.6562	-0.973654	0.00085
AT4G35480	33.3961	58.6924	0.813496	0.00125
AT5G16023	0	38.4983	inf	0.00095
AT4G33010	14.2743	24.1784	0.7603	0.0002
AT5G65180	2.12492	4.25456	1.0016	0.04625
AT1G12420	10.958	5.66154	-0.952716	0.00715
AT2G23570	26.8467	14.7154	-0.867415	0.03775
AT2G10940	24.9276	6.16314	-2.01601	5e-05
AT2G28970	11.9226	19.5395	0.712696	0.00225
AT1G08060	1.7236	3.31562	0.943856	0.0031
AT3G17730	10.1705	2.50548	-2.02123	0.0097
AT5G45160	4.99697	8.55285	0.775352	0.0077
AT1G35560	6.93295	1.75781	-1.97969	0.00185
AT1G76470	6.27463	30.2759	2.27057	5e-05
AT4G09530	0	5.99381	inf	0.0015
AT3G56480	32.8908	18.8366	-0.804141	5e-05
AT2G38640	87.9733	44.0518	-0.997866	5e-05
AT4G02390	3.99758	7.59195	0.925343	0.0096
AT3G01670	16.1911	37.9232	1.22788	5e-05
AT1G78180	8.10594	3.0087	-1.42984	0.01385
AT1G35670	35.5481	63.619	0.839687	5e-05
AT2G29130	15.9031	32.3233	1.02326	5e-05
AT5G52370	37.6081	25.016	-0.588189	0.04785
AT1G51840	134.999	203.679	0.593354	0.00045
AT3G18230	10.6633	26.0295	1.28749	5e-05
AT5G47060	22.7806	67.2071	1.56081	5e-05
AT4G16640	6.42887	3.24887	-0.984629	0.0377
AT2G34430	4.02661	0.585565	-2.78166	0.0263
AT1G57560	14.5259	26.8894	0.888414	0.00245
AT1G20460	33.9546	17.0371	-0.994926	0.0485
AT3G62040	162.025	85.6602	-0.919523	0.00035
AT4G33610	332.428	102.153	-1.70231	5e-05
AT1G13635	21.0921	32.5385	0.625443	0.0126
AT4G26790	5.54089	0.977912	-2.50234	0.00845
AT3G27884	115.886	60.4348	-0.939255	5e-05
AT4G25270	9.21244	17.0076	0.884523	0.0201
AT4G03190	41.705	26.2415	-0.66837	0.00135
AT5G23030	11.4369	22.509	0.976812	0.0015
AT1G68850	25.5758	16.3428	-0.646123	0.01165
AT4G27230	74.2361	47.6783	-0.638789	0.0053
AT3G57410	51.9771	81.1174	0.642136	0.00015
AT3G16770	137.208	265.151	0.950452	5e-05
AT3G11480	7.2161	3.6881	-0.968342	0.0365
AT3G08030	130.691	77.0792	-0.761751	5e-05
AT5G45940	42.5685	119.709	1.49168	5e-05
AT3G07670	2.65397	5.11907	0.94773	0.04195
AT3G50410	7.06968	2.62533	-1.42915	0.03375
AT5G42930	33.5819	18.4506	-0.864016	0.0001
AT4G16830	71.5507	47.1843	-0.600658	0.0008
AT4G14640	3.43145	44.2691	3.68941	0.00045
AT1G01100	313.363	161.188	-0.959094	5e-05
AT5G38850	2.6728	4.29767	0.685202	0.04345
AT5G03730	20.8716	54.7363	1.39095	5e-05
AT5G56240	12.6947	24.2179	0.931849	5e-05
AT1G55330	1114.59	438.664	-1.34533	5e-05
AT1G17760	6.80626	12.4155	0.867205	0.00255
AT5G09980	22.1062	11.6071	-0.92944	0.01965
AT2G04230	3.26528	5.94463	0.864379	0.03615
AT5G54490	34.1713	143.513	2.07032	5e-05
AT5G06760	107.822	56.949	-0.920906	5e-05
AT3G61560	16.583	26.0828	0.653395	0.0422
AT2G40250	8.04459	1.19214	-2.75446	0.00615
AT1G51060	297.577	178.797	-0.734939	5e-05
AT3G05170	6.82456	13.9294	1.02932	0.046
AT1G52710	61.161	33.2955	-0.877286	0.0012
AT3G02140	11.2307	4.92081	-1.19047	0.00325
AT3G24750	14.8824	5.31781	-1.48471	0.0019
AT1G49570	70.2853	306.25	2.12342	5e-05
AT4G01290	17.33	37.9707	1.13161	5e-05
AT3G47470	42.9293	26.9414	-0.672135	0.01425
AT4G30360	19.3489	29.0519	0.586381	0.00425
AT1G43800	11.6405	21.3935	0.878014	0.0024
AT2G24592	154.409	531.473	1.78324	5e-05
AT1G51260	6.12364	0.973044	-2.65381	0.0053
AT4G30420	13.9662	55.9655	2.00259	5e-05
AT1G02810	37.6948	90.3608	1.26133	5e-05
AT5G62280	4.45965	22.7953	2.35373	5e-05
AT1G10560	6.66405	3.17845	-1.06808	0.0042
AT5G19890	3.95829	121.416	4.93894	5e-05
AT5G12940	46.1516	26.4038	-0.805638	0.00035
AT1G07610	5050.71	3051.2	-0.72711	5e-05
AT1G67195	108.9	47.5642	-1.19506	5e-05
AT5G09760	16.9536	9.22508	-0.877961	0.0013
AT3G42658	9.14242	4.48321	-1.02804	0.0475
AT2G43290	86.9948	49.4431	-0.815159	0.00055
AT1G36060	11.4099	51.3017	2.16872	5e-05
AT4G24960	98.7491	161.555	0.710182	0.0003
AT5G19310	2.71563	4.55919	0.747493	0.0383
AT1G20190	79.4701	50.4345	-0.656002	0.0008
AT4G28520	27.175	6.82368	-1.99366	5e-05
AT3G29370	10.1843	1.20942	-3.07395	0.01895
AT3G05680	2.8995	5.82581	1.00666	0.0001
AT4G23950	14.1242	23.1273	0.711431	0.00185
AT3G29035	84.4385	135.157	0.678659	5e-05
AT1G78860	10.3276	2.98006	-1.79309	0.00095
AT5G05590	0.535878	2.92528	2.4486	0.0479
AT3G50820	22.6388	13.7046	-0.724138	0.0129
AT3G14270	8.01382	16.5135	1.04309	0.00315
AT5G02410	9.2571	4.86481	-0.928177	0.0097
AT5G54380	40.2664	20.8886	-0.946863	5e-05
AT1G62970	4.26153	999.245	7.87332	0.02685
AT1G69240	6.6278	21.8918	1.72378	5e-05
AT1G02400	19.2139	30.6945	0.675826	0.0057
AT1G50250	2.87655	1.22958	-1.22618	0.0359
AT5G06860	147.603	391.566	1.40753	5e-05
AT1G73480	9.75004	17.195	0.818512	0.0029
AT1G53440	8.31418	17.9011	1.10641	5e-05
AT4G13615	1317.63	742.674	-0.827141	5e-05
AT4G30640	9.45873	3.36365	-1.49162	0.00885
AT3G59530	10.8862	6.61463	-0.718764	0.03245
AT5G44410	18.7181	7.71411	-1.27886	5e-05
AT5G48920	42.2327	119.065	1.49531	5e-05
AT3G47600	0.398183	2.27402	2.51374	0.0452
AT2G46340	15.9665	10.323	-0.629191	0.0019
AT2G32620	8.97817	5.3882	-0.736619	0.02375
AT1G07150	4.10558	8.87999	1.11297	0.005
AT1G58235	62.19	15.0244	-2.04938	5e-05
AT1G33817	3.89416	7.24979	0.896627	0.01975
AT2G21820	57.8996	25.3627	-1.19084	0.01525
AT1G05020	1.00154	4.12904	2.04359	0.0057
AT4G16270	4.51211	1.0994	-2.03708	0.03505
AT1G79110	7.17889	3.96898	-0.854991	0.03265
AT4G16141	15.8152	8.19526	-0.948445	0.01105
AT5G43980	2.79314	0.646391	-2.11141	0.02385
AT1G76952	10.1443	2.05637	-2.3025	0.0455
AT3G61890	85.9249	43.1978	-0.99212	5e-05
AT5G03650	6.11364	9.44377	0.627331	0.02115
AT5G55990	26.7814	15.8177	-0.759692	0.00905
AT3G53430	273.301	161.585	-0.758198	5e-05
AT5G24570	14.5283	35.7756	1.30012	0.0106
AT5G54500	547.008	1015.36	0.892358	5e-05
AT5G65560	1.83701	3.42968	0.900718	0.02605
AT1G48480	26.4839	14.2604	-0.893104	0.0001
AT1G15210	57.8594	38.2905	-0.595564	0.0003
AT3G44330	61.5708	37.6548	-0.709413	0.00015
AT1G04160	2.54393	4.49016	0.819708	0.0111
AT1G13020	17.1102	9.73967	-0.812914	0.0002
AT1G04180	1.80126	5.00596	1.47464	0.02435
AT4G00430	143.683	45.1371	-1.67051	5e-05
AT4G28530	4.30543	16.8966	1.9725	5e-05
AT3G60245	440.429	274.043	-0.684509	0.0001
AT5G47980	66.7943	29.3591	-1.18592	5e-05
AT3G20620	9.90288	6.41865	-0.625579	0.0423
AT2G46660	8.17782	17.0606	1.06088	0.0001
AT1G58220	4.51725	8.00947	0.826262	0.0046
AT1G12010	29.2136	17.5248	-0.73724	0.00445
AT3G48380	14.5041	23.4465	0.69291	0.03285
AT1G66270	1055.12	637.532	-0.726832	5e-05
AT1G41880	100.532	66.3284	-0.599953	0.00345
AT3G10760	33.9544	53.1904	0.647566	0.00155
AT3G50350	3.74753	12.2487	1.70862	0.00265
AT5G67020	3.49167	22.3725	2.67974	5e-05
AT1G05630	1.11551	3.67836	1.72136	0.00365
AT1G67340	29.801	70.7235	1.24683	5e-05
AT3G29250	1472.15	434.472	-1.76059	5e-05
AT1G27430	6.31562	10.7956	0.773453	0.0004
AT1G44790	17.6129	10.171	-0.792168	0.0256
AT1G11790	7.70679	4.24839	-0.859213	0.03405
AT3G23000	145.064	86.9582	-0.738292	0.00095
AT2G36120	53.1115	20.8819	-1.34677	0.025
AT4G15530	6.17635	9.73395	0.656272	0.0171
AT1G01040	2.53496	5.45056	1.10444	0.01155
AT5G04140	0.647646	2.4443	1.91615	0.02735
AT5G60790	93.8018	61.3368	-0.612862	0.00035
AT4G36710	6.54498	3.02405	-1.1139	0.01005
AT5G19230	226.481	555.767	1.29509	5e-05
AT2G35770	23.1398	5.90064	-1.97143	5e-05
AT3G12540	8.92585	21.6018	1.27509	5e-05
AT5G15290	286.248	184.401	-0.634416	0.00015
AT2G30933	2.23631	5.46436	1.28894	0.04875
AT5G54890	6.68673	2.83665	-1.23711	0.01165
AT3G18200	33.691	81.5934	1.27609	5e-05
AT5G15220	43.0684	26.18	-0.718162	0.00565
AT1G78370	15.2538	8.0081	-0.929636	0.0133
AT4G27520	8.9014	21.0867	1.24423	0.00275
AT1G01600	5.43034	2.12609	-1.35284	0.0053
AT4G03926	0	3.40821	inf	0.0203
AT3G07890	20.2655	30.614	0.595167	0.0048
AT5G14180	7.39233	3.59416	-1.04038	0.01465
AT3G22850	214.909	141.723	-0.600655	0.0002
AT2G27790	2.44237	7.04814	1.52896	0.0098
AT2G25920	11.2226	17.6337	0.651934	0.03895
AT3G18950	4.52801	8.60391	0.926116	0.01075
AT4G36600	5.36306	1.4015	-1.93608	0.0371
AT2G36220	40.0686	26.0545	-0.620939	0.0191
AT1G67030	93.1723	47.5107	-0.971648	5e-05
AT5G35190	16.8541	27.1238	0.686459	0.0064
AT3G01970	14.2229	46.9819	1.72389	5e-05
AT5G52120	19.7211	9.29011	-1.08597	0.00065
AT1G72740	11.5388	17.8384	0.62849	0.03175
AT4G38440	41.7362	68.1762	0.70797	0.00055
AT5G65930	19.9253	35.2853	0.824464	0.0129
AT2G40280	6.93467	10.5061	0.599325	0.02785
AT5G01220	26.9294	12.4018	-1.11863	0.04995
AT4G35720	4.16055	8.28521	0.993765	0.02705
AT5G22870	9.96607	24.9978	1.32671	0.01315
AT2G20750	61.1004	8.23836	-2.89075	5e-05
AT1G68700	27.0032	13.7346	-0.975322	0.03385
AT1G28240	16.3741	24.7398	0.595414	0.00295
AT4G38180	1.66595	5.18358	1.6376	0.0045
AT4G00130	1.18834	10.1286	3.09142	0.0228
AT1G50460	7.46525	4.76031	-0.649135	0.0339
AT2G22770	116.735	43.3251	-1.42997	5e-05
AT1G62305	4.87015	13.633	1.48507	0.00045
AT2G28400	27.3317	11.1814	-1.28947	0.0016
AT3G56360	182.317	118.034	-0.627244	0.00025
AT3G48080	12.5457	21.1948	0.756516	0.002
AT5G47220	2.46283	10.065	2.03097	0.0055
AT5G01320	17.7077	5.73625	-1.6262	5e-05
AT5G58230	13.5259	21.5332	0.670842	0.0433
AT3G21750	6.57533	3.65773	-0.846114	0.0267
AT2G01610	57.8246	28.044	-1.04399	0.02815
AT1G70900	18.4489	11.8719	-0.635988	0.04585
AT2G33480	25.955	46.0237	0.826366	0.0006
AT4G15660	0	1.62979	inf	0.00155
AT3G29240	68.5981	36.8596	-0.896128	5e-05
AT5G67060	1.41038	5.04004	1.83735	0.014
AT3G25730	11.6759	44.9164	1.94371	5e-05
AT4G25830	9.75906	3.06617	-1.6703	0.0174
AT1G60010	78.3855	163.251	1.05843	5e-05
AT5G35160	70.0405	111.339	0.668698	0.00025
AT5G54020	3.82795	8.37525	1.12956	0.00655
AT4G27880	14.7594	9.11163	-0.695853	0.00975
AT5G48150	30.1795	54.6602	0.856921	5e-05
AT1G52690	159.389	301.825	0.921165	5e-05
AT4G23790	17.9334	9.93259	-0.852404	0.0044
AT5G50175	16.3751	6.26738	-1.38557	0.0255
AT3G50380	2.74599	4.25028	0.630234	0.00715
AT1G12950	5.58189	17.8725	1.67891	5e-05
AT5G28919	29.7905	18.4705	-0.689628	0.00215
AT4G22830	9.45397	25.9482	1.45664	5e-05
AT3G09925	85.0452	153.704	0.853853	0.0026
AT2G18380	0.965666	5.31685	2.46098	0.0477
AT2G33170	5.8685	13.9808	1.25238	5e-05
AT1G18970	15.0975	26.5965	0.816924	0.0141
AT4G26320	516.307	207.42	-1.31567	5e-05
AT5G35777	0.862276	1.75022	1.02131	0.03355
AT1G28710	7.56279	4.35296	-0.796924	0.0389
AT5G06100	22.3881	11.2458	-0.993348	0.00535
AT1G07420	43.5094	27.9171	-0.640178	0.0038
AT2G28740	136.43	81.303	-0.74678	0.00225
AT1G19530	286.616	1084.91	1.92039	5e-05
AT1G72860	0.649122	1.57664	1.28029	0.03915
AT4G38940	9.75493	4.37667	-1.1563	0.0035
AT4G34630	34.6544	21.9824	-0.656689	0.01475
AT4G25640	55.8333	35.3786	-0.658251	0.00055
AT2G41970	21.5152	33.6797	0.646524	0.00425
AT5G44910	29.0059	58.0591	1.00118	0.0002
AT1G08560	39.2793	23.5821	-0.73608	0.0034
AT1G03870	544.85	327.32	-0.735156	5e-05
AT1G12290	176.64	4.37715	-5.33467	0.0324
AT1G48000	1.65992	6.21866	1.90549	0.0385
AT1G70460	13.1478	40.8257	1.63466	0.00255
AT2G34080	5.1299	10.116	0.979634	0.00985
AT1G71410	7.96114	15.1478	0.928056	0.003
AT5G57540	47.4934	245.809	2.37174	5e-05
AT5G19800	39.064	119.423	1.61217	0.00135
AT1G21060	34.2898	22.1013	-0.633644	0.01855
AT1G48640	2.46784	7.34837	1.57417	0.01185
AT4G28025	42.8971	80.3573	0.905549	0.006
AT5G03670	18.326	59.1374	1.69018	5e-05
AT4G37690	2.92321	0.937912	-1.64003	0.0328
AT5G65207	638.716	309.862	-1.04355	5e-05
AT1G52100	8.11697	2.00455	-2.01766	0.00655
AT4G17460	30.1449	15.6102	-0.949424	0.00045
AT1G19650	3.80506	7.05342	0.890403	0.01215
AT4G37610	18.5489	9.31225	-0.994128	0.0122
AT4G27900	8.37783	15.9534	0.929211	0.00445
AT1G48790	42.3658	65.0387	0.618399	0.00115
AT5G25240	22.1099	4.62634	-2.25675	0.0029
AT5G52440	92.7699	58.4169	-0.667271	0.001
AT3G60550	21.0842	62.3789	1.56489	5e-05
AT2G28230	16.3078	9.86978	-0.724471	0.0454
AT5G01770	1.10976	2.28827	1.04402	0.0171
AT5G08770	10.8496	23.7623	1.13104	0.00425
AT1G52310	12.0952	18.2002	0.589515	0.0198
AT1G75600	3.9738	17.0692	2.10281	0.04425
AT5G64343	37.1405	61.795	0.734499	0.00015
AT4G21650	3.89269	12.1079	1.6371	5e-05
AT4G27820	9.70743	18.3449	0.918219	0.00055
AT3G23255	4.34528	10.1096	1.2182	0.0357
AT5G48900	30.3291	15.4129	-0.976563	0.00025
AT1G65920	3.30098	5.73924	0.797966	0.0123
AT1G76790	256.683	164.59	-0.641111	0.0081
AT1G29025	44.4949	20.2177	-1.13802	5e-05
AT5G40800	5.37778	13.276	1.30374	0.01015
AT1G14650	21.1498	32.4608	0.61805	0.00095
AT3G05155	70.6794	29.3579	-1.26754	5e-05
AT5G40590	3.91915	175.17	5.48207	5e-05
AT1G22650	1.39303	0.251606	-2.46898	0.03785
AT3G22380	22.9804	37.5077	0.706785	5e-05
AT2G47270	83.0933	194.189	1.22466	5e-05
AT2G46630	6.70414	14.6276	1.12557	0.00255
AT4G25630	28.8365	16.1302	-0.838129	0.00045
AT1G30970	20.3191	32.7656	0.689346	0.0024
AT2G24762	58.1929	14.0951	-2.04565	5e-05
AT1G17120	25.2463	15.8947	-0.667523	0.00265
AT3G15540	14.5764	8.0498	-0.856611	0.0172
AT2G30020	20.7377	10.5101	-0.98048	0.00075
AT2G29590	24.8676	11.8587	-1.06832	0.014
AT2G24420	55.5757	29.6714	-0.905381	0.00015
AT5G06350	3.66881	7.05505	0.943344	0.0046
AT3G60270	0	1.10716	inf	0.0013
AT2G27140	35.5066	56.1381	0.660896	0.0352
AT1G29120	14.4001	35.6459	1.30765	5e-05
AT5G55400	5.34708	10.1925	0.930686	0.00255
AT4G33020	2.88211	7.50786	1.38128	0.0227
AT3G27330	2.53847	1.12558	-1.17329	0.04985
AT2G06050	26.0242	16.7523	-0.63549	0.00885
AT5G45210	2.57325	5.01387	0.96233	0.0252
AT3G63280	10.4747	16.783	0.680101	0.0084
AT1G27620	6.73474	17.0752	1.34221	0.0001
AT1G48325	0	3.28222	inf	5e-05
AT5G15350	242.778	124.139	-0.967688	5e-05
AT1G13750	9.52986	14.5786	0.613326	0.02095
AT2G19385	10.8275	5.72455	-0.919467	0.0382
AT1G17110	4.08928	8.7014	1.0894	0.0021
AT5G26260	2312.68	1509.58	-0.61542	0.00015
AT5G20860	6.45181	2.21367	-1.54327	0.0047
AT2G31280	12.9832	20.0776	0.62894	0.00185
AT1G25320	6.65629	16.8713	1.34178	5e-05
AT1G17580	6.3052	9.52624	0.595365	0.00815
AT4G03390	17.5411	30.5005	0.798096	5e-05
AT5G62810	16.1264	30.0878	0.899755	0.00025
AT2G31580	4.20908	7.05403	0.744944	0.03755
AT5G57290	173.621	74.7908	-1.21501	5e-05
AT5G45920	16.8049	10.0774	-0.737765	0.03915
AT5G20730	4.37653	9.49518	1.11741	0.02465
AT4G35190	12.7956	77.134	2.59172	5e-05
AT3G02630	273.537	160.798	-0.766483	5e-05
AT4G22610	225.576	65.7997	-1.77746	5e-05
AT3G47220	18.089	11.9855	-0.593825	0.01055
AT3G52870	19.5085	40.6261	1.0583	5e-05
AT5G11920	4.90315	9.57069	0.964913	0.0033
AT1G16370	34.4929	57.8042	0.744876	5e-05
AT2G38170	30.7852	13.0934	-1.2334	5e-05
AT2G42570	50.2555	26.8426	-0.904758	5e-05
AT4G27652	136.528	86.8903	-0.651928	0.00555
AT1G43886	0.375806	1.83917	2.291	0.0027
AT4G20230	6.42548	2.17928	-1.55995	0.0043
AT3G47910	12.5582	19.7154	0.650694	0.0009
AT5G56880	0	4.06609	inf	5e-05
AT3G55320	2.62045	5.37187	1.03561	0.00505
AT2G30750	4.59783	17.0619	1.89175	5e-05
AT5G59490	32.6509	20.9718	-0.63867	0.01465
AT5G43310	5.8059	10.1281	0.802764	0.00115
AT5G65940	19.9253	35.2853	0.824464	0.0129
AT2G41460	3.33141	6.17171	0.889536	0.03615
AT4G16900	4.78184	7.61975	0.672177	0.04115
AT1G73660	18.7716	28.8434	0.619688	0.00065
AT1G78210	11.5236	6.40089	-0.848249	0.03205
AT5G61550	4.45704	8.32431	0.901245	0.00275
AT3G18050	6.68105	2.44559	-1.44989	0.01525
AT1G10820	7.17103	16.6666	1.21671	0.00025
AT2G22880	22.9214	163.957	2.83855	5e-05
AT4G00810	133.621	72.2408	-0.887264	0.00015
AT3G51600	10.8549	25.1188	1.21042	0.00325
AT5G16590	60.8398	34.456	-0.820258	5e-05
AT5G19040	22.9649	14.0235	-0.711577	0.00625
AT4G05010	210.188	15.9764	-3.71767	0.0381
AT2G42880	22.6292	42.1088	0.895938	0.00065
AT5G65540	4.57433	7.82443	0.774425	0.0357
AT5G04280	31.423	20.3982	-0.623377	0.00705
AT1G23205	22.1442	12.8049	-0.790228	0.0287
AT1G55610	3.60512	5.78574	0.682453	0.015
AT5G17300	10.1389	5.31965	-0.930502	0.04605
AT5G65160	3.06306	8.99947	1.55486	0.00015
AT4G01720	8.10153	18.0921	1.15909	0.00015
AT4G30450	625.558	362.303	-0.787946	0.0001
AT5G39800	11.6405	4.63052	-1.3299	0.03975
AT3G02610	273.537	160.798	-0.766483	5e-05
AT3G22640	15.8792	1.28464	-3.6277	5e-05
AT4G25250	86.3233	19.0308	-2.18141	5e-05
AT5G53980	37.1683	344.185	3.21104	5e-05
AT5G62420	23.9795	3.84637	-2.64023	5e-05
AT3G51120	3.09645	7.52226	1.28055	0.00015
AT4G02520	568.09	1489.42	1.39056	5e-05
AT1G11360	48.904	31.0936	-0.653337	0.00145
AT5G39240	64.426	26.0379	-1.30703	0.0306
AT3G23920	39.061	24.5298	-0.671195	0.0004
AT5G45580	4.50698	13.8798	1.62276	0.00405
AT4G17350	3.83018	7.5037	0.970192	0.0233
AT4G05170	31.7535	19.3946	-0.71126	0.02125
AT3G52340	7.98498	24.5601	1.62095	5e-05
AT3G01990	0.633562	3.30615	2.38359	0.02785
AT3G22800	25.5432	86.0892	1.75289	5e-05
AT2G29630	2.70872	5.20041	0.941017	0.01715
AT4G25190	3.16446	15.4082	2.28367	5e-05
AT1G61420	33.0303	57.1725	0.791531	5e-05
AT5G61600	97.6988	45.4054	-1.10548	5e-05
AT5G24130	2.39839	0.421288	-2.50919	0.03755
AT5G41270	14.1792	7.71463	-0.878103	0.0318
AT1G24450	30.4262	17.3903	-0.807034	0.01705
AT4G37710	1.76018	0	#NAME?	0.00065
AT1G01453	2.66428	14.4723	2.44147	0.00015
AT5G13180	227.91	397.447	0.8023	5e-05
AT1G76960	2.19692	0	#NAME?	0.01395
AT1G06070	4.28027	20.6469	2.27015	0.005
AT2G39880	2.71821	0.549455	-2.30659	0.0475
AT1G77640	2.85687	9.72232	1.76687	0.00925
AT1G44350	10.2309	4.52868	-1.17577	0.0008
AT2G01950	20.5449	31.6235	0.622216	0.00055
AT1G80050	55.7198	28.9716	-0.943551	0.0001
AT2G03720	12.7176	37.7664	1.57027	5e-05
AT2G28440	4.83429	13.1808	1.44706	0.01665
AT1G64780	44.1213	18.9219	-1.22142	5e-05
AT1G23710	47.7596	17.7382	-1.42893	5e-05
AT2G21290	81.2393	36.1844	-1.16681	5e-05
AT1G59725	2.96937	11.6074	1.96682	0.00175
AT1G64790	4.53354	7.14818	0.656937	0.0017
AT3G43270	6.37196	16.7786	1.39681	5e-05
AT1G54460	26.7878	42.2742	0.658202	0.00305
AT4G36900	52.0761	26.4568	-0.97698	5e-05
AT3G55940	2.53664	4.92327	0.956697	0.0438
AT2G23520	9.43942	5.54147	-0.768431	0.0047
AT5G46870	5.34526	19.2813	1.85087	0.0002
AT3G25719	47.7026	0	#NAME?	0.0009
AT5G65480	111.59	63.5027	-0.81332	0.00305
AT1G06840	13.5642	22.687	0.74206	0.006
AT4G22840	9.45397	25.9482	1.45664	5e-05
AT5G12170	15.5349	78.0828	2.32949	5e-05
AT2G33770	57.311	89.1572	0.637538	0.00025
AT2G19470	15.7893	24.3868	0.627151	0.00495
AT2G45960	4199.27	2326.89	-0.851736	5e-05
AT3G54830	5.84425	1.89105	-1.62783	0.00355
AT5G49170	1.36789	5.56934	2.02556	0.02365
AT5G06090	22.3881	11.2458	-0.993348	0.00535
AT3G57910	7.81313	3.86022	-1.01722	0.0241
AT5G61650	28.6047	83.1005	1.5386	5e-05
AT3G23030	99.0523	153.617	0.633078	0.04785
AT3G17420	38.5799	59.2035	0.617833	0.00105
AT1G70190	32.3204	17.0558	-0.922186	0.0006
AT5G25190	1.86556	12.3231	2.72369	0.01085
AT1G34670	6.27831	10.8712	0.792059	0.0395
AT3G61300	2.94912	5.63685	0.934602	0.02675
AT5G37770	53.0857	27.554	-0.946061	0.0013
AT1G74458	399.957	664.605	0.73265	0.00105
AT4G34570	3.31902	5.97218	0.847502	0.04
AT5G64620	34.286	16.8804	-1.02227	0.01025
AT3G15250	6.80448	2.45821	-1.46887	0.0175
AT2G23330	1.56064	3.18215	1.02786	0.0087
AT4G35060	135.955	89.4319	-0.60427	0.00075
AT1G05450	8.42693	2.30944	-1.86746	0.0366
AT2G22330	61.8858	31.7678	-0.962044	5e-05
AT3G46700	213.368	142.173	-0.585696	0.0006
AT4G23515	2.51478	8.67489	1.78641	0.00825
AT1G52190	6.76061	3.41621	-0.984757	0.00875
AT4G25890	45.2962	23.455	-0.949493	0.0319
AT3G01472	411.823	653.706	0.666616	5e-05
AT4G28500	6.63938	11.6166	0.807073	0.02615
AT2G32690	23.5434	6.29381	-1.90332	5e-05
AT5G59550	26.6088	16.6619	-0.675353	0.0045
AT2G30280	9.45322	3.79654	-1.31612	0.00405
AT4G38310	11.1446	4.7125	-1.24179	0.0273
AT1G22060	4.94461	8.40848	0.765987	0.0148
AT2G37860	16.3219	8.45269	-0.949326	0.00105
AT4G34610	3.19166	5.71697	0.840942	0.02075
AT2G44080	7.50745	167.785	4.48215	5e-05
AT5G51300	13.0796	20.2173	0.628265	0.00175
AT2G36530	521.314	319.827	-0.704861	5e-05
AT3G25570	5.88746	12.1031	1.03966	0.0024
AT3G50130	5.72382	2.9332	-0.964502	0.039
AT3G24050	84.9151	51.3832	-0.724725	0.04035
AT2G44260	13.991	24.3034	0.796656	0.00425
AT2G23340	21.2075	13.2101	-0.682928	0.0306
AT5G25140	9.7396	3.39411	-1.52083	0.0136
AT4G16980	14.1493	1.07857	-3.71355	0.01105
AT2G38760	161.064	104.926	-0.618256	0.0003
AT1G61795	28.3276	18.6312	-0.604488	0.0365
AT4G22210	682.775	251.006	-1.44369	5e-05
AT2G30400	9.4063	24.0046	1.35161	0.0008
AT1G68440	121.855	60.0366	-1.02125	5e-05
AT3G19180	1.96502	3.93423	1.00153	0.01885
AT4G19810	40.5992	76.2267	0.908846	5e-05
AT4G00200	7.08171	3.98658	-0.828947	0.0392
AT1G54450	26.7878	42.2742	0.658202	0.00305
AT2G34340	18.7005	11.5874	-0.690526	0.03345
AT2G38080	58.8228	97.4021	0.727576	5e-05
AT1G21250	0	33.4771	inf	0.04945
AT2G15340	3.74824	0	#NAME?	5e-05
AT4G36880	39.2875	62.2978	0.665113	0.00065
AT3G08860	11.469	60.2519	2.39327	5e-05
AT1G79040	22.7234	10.0908	-1.17113	0.02585
AT3G05920	51.721	119.102	1.20337	0.00025
AT4G16695	68.0263	42.3859	-0.682509	0.04705
AT5G64430	40.9638	66.3118	0.694915	0.00025
AT4G33980	14.9482	24.174	0.693488	0.02195
AT2G16060	28.1793	76.9421	1.44914	5e-05
AT3G61980	29.2972	18.5586	-0.658677	0.04565
AT3G26910	11.0197	18.2023	0.724037	0.00375
AT1G80160	4.03707	11.589	1.52137	0.0134
AT5G02860	2.13026	3.69417	0.794223	0.04705
AT5G14360	25.8299	56.6673	1.13347	0.0002
AT1G78600	24.8817	45.6696	0.876149	5e-05
AT5G18030	2.07	0	#NAME?	0.0012
AT1G23720	8.5328	1.95547	-2.12551	0.00745
AT1G50420	16.5987	35.6968	1.10472	5e-05
AT3G54590	81.5192	281.962	1.79029	5e-05
AT5G06570	41.764	102.336	1.29298	5e-05
AT4G35160	150.049	343.425	1.19457	5e-05
AT5G59845	14.4554	27.0635	0.90474	0.02245
AT1G67810	37.1324	55.8414	0.588658	0.011
AT2G22170	452.323	252.456	-0.841322	0.00045
AT2G17500	436.14	262.675	-0.731516	5e-05
AT2G47760	19.4432	11.2695	-0.786841	0.0059
AT5G05900	25.6283	69.3541	1.43624	0.0001
AT4G22600	1.15129	0	#NAME?	0.00145
AT5G63660	57.8146	174.19	1.59116	0.01115
AT3G46490	22.2756	11.7442	-0.923519	0.0439
AT1G14700	6.75257	1.68881	-1.99943	0.01195
AT5G36270	10.393	18.6008	0.839759	0.04705
AT1G67270	0.260218	1.4136	2.44158	0.0411
AT5G35180	70.0405	111.339	0.668698	0.00025
AT2G40760	4.93404	2.38784	-1.04706	0.0299
AT1G55152	31.9874	20.4718	-0.643868	0.0377
AT1G28380	16.5688	25.3674	0.614503	0.0167
AT5G57920	1.65799	5.46631	1.72113	0.04775
AT1G22440	133.683	275.186	1.04159	5e-05
AT2G37290	1.76467	3.32938	0.915853	0.04175
AT1G14120	21.9717	10.4201	-1.07628	0.001
AT4G13830	13.1205	26.0084	0.987157	0.0034
AT4G00670	16.8528	55.5502	1.72081	0.04395
AT1G14040	17.2658	29.3515	0.765518	0.00085
AT1G55140	2.33792	7.94856	1.76547	0.00705
AT2G18350	6.94742	12.1919	0.811369	0.0353
AT1G43160	35.4215	93.3902	1.39865	5e-05
AT4G00800	7.35488	11.8215	0.684641	0.00055
AT1G18860	6.90636	11.6626	0.755897	0.0192
AT1G16550	1.16594	2.52814	1.11658	0.03825
AT3G09790	8.03946	20601.7	11.3234	5e-05
AT2G40940	41.0761	166.665	2.02058	5e-05
AT2G17420	363.569	226.365	-0.683579	5e-05
AT5G57340	12.0788	39.0664	1.69345	5e-05
AT4G04990	11.8595	24.3014	1.035	0.0155
AT1G21100	543.02	333.463	-0.703478	5e-05
AT1G08800	21.2873	35.5717	0.740738	5e-05
AT4G29920	2.62829	1.13179	-1.21551	0.0163
AT1G21480	10.0072	4.74739	-1.07583	0.0037
AT5G19560	3.8108	11.2355	1.5599	0.00015
AT5G06650	1.89926	0	#NAME?	0.0007
AT5G23190	37.2221	11.4328	-1.70299	5e-05
AT5G43180	52.0335	29.1287	-0.837002	0.0008
AT1G64530	35.8843	58.8241	0.713053	0.00015
AT3G19840	3.60678	6.50343	0.85049	0.00825
AT5G24810	6.22038	10.588	0.767351	0.0149
AT3G53200	19.958	95.657	2.2609	5e-05
AT3G27170	18.7177	10.4986	-0.8342	0.03315
AT3G59290	3.52376	6.42632	0.866876	0.00155
AT1G29750	2.21549	3.84575	0.79564	0.0325
AT5G62330	26.7628	3.75218	-2.83443	0.04165
AT4G29690	23.2078	13.5453	-0.776825	0.00225
AT2G41230	0.869824	26.7469	4.9425	0.04075
AT2G39360	26.0612	44.5271	0.772782	5e-05
AT3G10190	50.304	19.6532	-1.35591	0.00025
AT3G60110	6.65072	3.95288	-0.750606	0.02425
AT1G78230	2.63847	0.553368	-2.25339	0.0186
AT3G29575	74.9557	39.3312	-0.930362	5e-05
AT2G38185	4.6659	1.75169	-1.41341	0.02775
AT5G61570	7.27585	2.46601	-1.56094	0.00545
AT1G61810	95.249	57.6883	-0.723425	0.00035
AT3G55720	7.69526	31.0226	2.01128	5e-05
AT5G51670	24.4153	45.9523	0.912352	5e-05
AT2G32010	0.842318	1.90956	1.1808	0.04235
AT5G59710	6.4431	9.69928	0.590122	0.0232
AT5G64440	32.475	59.2454	0.867375	0.0008
AT2G24650	2.61813	5.1621	0.979423	0.0188
AT3G63490	7.35834	15.9383	1.11505	0.0313
AT1G33520	27.2792	14.6382	-0.898063	5e-05
AT3G58710	78.0594	42.209	-0.887021	0.00045
AT5G60520	9.67062	3.95104	-1.29138	0.02445
AT3G59220	101.558	163.838	0.689968	5e-05
AT5G03210	40.1017	9.62692	-2.05852	5e-05
AT1G48650	12.3665	48290.1	11.9311	5e-05
AT2G36080	6.05238	26.9628	2.15539	5e-05
AT5G02750	2.68651	13.6619	2.34635	0.0004
AT3G44480	6.89935	15.2131	1.14078	0.0006
AT4G28040	228	591.681	1.37578	5e-05
AT1G79160	13.0154	22.6326	0.798187	0.01205
AT3G02910	72.4389	48.2077	-0.587502	0.0067
AT1G61360	33.0303	57.1725	0.791531	5e-05
AT4G29440	4.0028	6.6036	0.722245	0.0159
AT2G40520	11.6519	25.329	1.12022	0.00095
AT1G06000	40.7557	24.2747	-0.747548	0.00225
AT4G21180	6.26096	13.2129	1.07749	0.0054
AT3G19515	6.64665	11.0058	0.727568	0.00485
AT4G34890	27.3938	43.0567	0.652391	0.0376
AT2G03340	11.1877	17.7734	0.667811	0.00625
AT3G06810	33.9429	51.6653	0.606087	0.04915
AT2G37820	5.93648	12.2354	1.04338	0.0092
AT5G55250	20.4733	3.68478	-2.47409	5e-05
AT5G12080	11.4834	5.36188	-1.09874	0.0001
AT3G09010	6.71903	3.54788	-0.921296	0.02405
AT1G01080	2.49448	5.4751	1.13414	0.03265
AT3G22620	864.448	570.441	-0.599702	0.00025
AT1G79280	5.2242	9.79407	0.906699	0.0064
AT4G16444	24.4047	12.2413	-0.995403	0.00225
AT3G14620	6.95575	14.8798	1.09708	0.00015
AT1G30070	18.9727	10.9713	-0.790191	0.045
AT4G31730	48.8683	20.0342	-1.28643	0.0001
AT1G02270	10.9075	16.8862	0.630527	0.01955
AT1G71980	53.1539	97.2657	0.871756	5e-05
AT1G73960	7.1868	12.4205	0.789296	0.0014
AT2G40170	11.5722	4.0753	-1.50568	0.0125
AT1G52050	31.847	16.0192	-0.991351	0.0001
AT5G13390	12.7519	19.3051	0.598264	0.007
AT4G38320	11.1446	4.7125	-1.24179	0.0273
AT1G03750	2.67898	4.90543	0.872698	0.0391
AT2G39700	39.1059	9.04523	-2.11216	5e-05
AT1G02440	0	1.32417	inf	0.00105
AT2G47600	37.6875	22.5509	-0.740897	0.00025
AT3G11410	171.894	71.7292	-1.26089	5e-05
AT4G10550	2.49232	4.56053	0.871709	0.02065
AT2G38195	4.6659	1.75169	-1.41341	0.02775
AT4G14940	15.8423	27.1165	0.77539	0.0004
AT1G77145	6.12097	1.66901	-1.87477	0.01475
AT1G21065	34.2898	22.1013	-0.633644	0.01855
AT1G12260	9.43952	14.9741	0.665683	0.01645
AT5G43620	5.10581	1.66245	-1.61883	0.0171
AT1G78990	19.6517	9.45638	-1.0553	0.0007
AT2G47550	2.17786	23.8339	3.45203	5e-05
AT5G13660	3.41024	5.73245	0.74928	0.0423
AT2G30100	14.6059	7.8713	-0.891878	0.0018
AT1G70895	11.2007	4.83999	-1.21052	0.015
AT5G02020	34.2938	54.0985	0.657643	0.0012
AT4G37608	3.05784	13.5376	2.14639	0.0271
AT1G20070	65.262	30.236	-1.10998	0.0167
AT4G12170	24.0153	6.64789	-1.85299	0.0166
AT2G31270	4.75658	9.2809	0.964339	0.00895
AT3G04160	1.34959	3.22947	1.25878	0.02
AT1G63730	0.812036	1.78854	1.13916	0.0452
AT5G04235	1.94995	3.9985	1.03602	0.00415
AT2G47700	15.322	29.333	0.936925	0.0242
AT4G29800	30.4534	17.2594	-0.81922	0.00015
AT3G12130	28.1484	15.7617	-0.836624	0.00055
AT3G04230	29.9157	12.2036	-1.29359	0.0029
AT4G35320	31.0614	16.7494	-0.891014	0.0092
AT5G06930	11.6227	19.7866	0.767581	0.00145
AT2G39480	6.72518	10.3273	0.618823	0.01015
AT5G59050	11.715	5.92473	-0.983534	0.00575
AT5G47990	823.973	441.579	-0.899925	5e-05
AT4G28250	14.189	4.41165	-1.68538	5e-05
AT1G12740	37.2059	82.1277	1.14234	5e-05
AT5G60850	22.8769	15.1467	-0.594892	0.01405
AT3G16520	2.41499	0.890704	-1.439	0.0335
AT4G16620	6.43459	13.4364	1.06223	0.00225
AT3G47820	13.2257	5.70763	-1.21238	0.00055
AT2G36620	125.925	79.5695	-0.662279	0.00075
AT3G01570	9.49105	3.64933	-1.37894	0.04575
AT2G39010	20.1019	7.52018	-1.41849	0.00015
AT3G20270	1.39085	2.7448	0.980731	0.0422
AT4G35200	2.17941	9.12595	2.06604	0.0235
AT1G01440	7.21126	1443.01	7.64462	5e-05
AT1G49450	30.393	17.3874	-0.805695	0.0002
AT3G13790	284.376	173.601	-0.712024	5e-05
AT3G22540	23.399	8.68833	-1.4293	0.00595
AT3G01513	71.9137	44.4149	-0.695224	0.0119
AT5G47450	3082.45	1612.83	-0.934482	5e-05
AT2G03540	0	1.65222	inf	0.00065
AT3G20860	12.0854	35.0334	1.53547	0.0335
AT2G40510	92.81	58.6988	-0.660949	0.00335
AT4G29930	40.7094	10.0802	-2.01384	5e-05
AT4G22235	22.7515	7.74605	-1.55443	0.00195
AT5G57530	47.4934	245.809	2.37174	5e-05
AT5G44800	4.80367	9.0955	0.921017	0.00015
AT1G03820	19.8696	6.25267	-1.66802	0.0007
AT2G33550	15.945	9.72105	-0.713916	0.02435
AT2G40460	6.55396	2.04246	-1.68206	0.001
AT1G67400	0	2.48445	inf	5e-05
AT1G77910	32.4148	50.0331	0.626228	0.0022
AT5G23050	43.1731	66.212	0.616958	0.0005
AT1G07720	16.8381	8.20748	-1.03671	0.0002
AT1G06080	7.71682	12.7189	0.720897	0.0255
AT1G63600	1.09627	21.1371	4.26911	0.00225
AT2G36720	6.40274	10.5019	0.713892	0.0026
AT2G47670	4.21561	11.0847	1.39475	0.02885
AT1G64470	26.0146	71.6933	1.46251	5e-05
AT3G60320	12.2694	19.1435	0.641791	0.0051
AT4G02980	16.3131	30.2922	0.892917	0.0041
AT2G39690	2.93074	13.2426	2.17585	0.00015
AT1G58250	4.60725	8.04384	0.803977	0.0001
AT1G71330	33.437	21.0188	-0.669765	0.0033
AT1G18740	47.3386	26.3009	-0.847904	0.0018
AT2G46330	339.714	212.602	-0.676167	0.001
AT3G22600	1195.13	580.323	-1.04223	5e-05
AT1G11430	20.9653	31.9056	0.60581	0.02825
AT5G43810	6.3878	15.8913	1.31485	5e-05
AT3G44735	33.9766	14.0938	-1.26947	0.01325
AT4G28088	6.40098	0	#NAME?	0.002
AT5G59530	78.6351	253.359	1.68794	5e-05
AT3G16857	31.8963	53.4295	0.744248	5e-05
AT1G79760	4.41198	1.9195	-1.2007	0.03965
AT1G64550	35.8843	58.8241	0.713053	0.00015
AT3G02850	13.185	5.57068	-1.24297	0.00015
AT2G31085	24.0813	41.7585	0.794158	0.0152
AT1G52280	47.2292	26.4875	-0.83437	0.00175
AT3G46500	22.2756	11.7442	-0.923519	0.0439
AT1G22640	72.5475	26.5206	-1.45181	5e-05
AT4G27160	4.99563	0.891486	-2.48638	0.04445
AT1G31730	23.9162	36.4766	0.608984	0.001
AT1G02380	1.01489	7.36883	2.86011	0.0035
AT4G34320	3.38502	9.34591	1.46517	0.00405
AT3G19615	3.69574	16.0695	2.12039	0.01915
AT1G23980	6.19832	2.35981	-1.39321	0.00695
AT3G45230	27.1062	11.7539	-1.20548	0.0023
AT3G54000	11.842	7.56803	-0.645929	0.02625
AT1G05180	25.6272	15.2199	-0.751714	0.00055
AT3G15115	14.6451	9.20612	-0.669753	0.0266
AT5G25120	9.38962	3.63159	-1.37046	0.0025
AT2G21060	58.4471	20.8573	-1.48658	5e-05
AT4G14380	12.2414	6.35765	-0.945203	0.03385
AT1G75140	9.88922	6.39175	-0.629646	0.03955
AT4G39220	65.7758	43.4497	-0.598211	0.0057
AT5G53380	101.86	1.48377	-6.10118	0.0005
AT3G60630	8.42806	13.929	0.724817	0.00855
AT3G49960	22.5842	173.058	2.93787	5e-05
AT4G12510	459.7	166.948	-1.46129	5e-05
AT2G41480	6.68883	3.36634	-0.990572	0.04515
AT1G01960	11.2902	22.0983	0.968872	0.0055
AT2G22500	53.5535	18.1636	-1.55993	5e-05
AT3G15280	1.09641	0	#NAME?	0.0014
AT1G14940	3.09566	0	#NAME?	5e-05
AT3G27100	67.2058	42.1215	-0.674029	0.0073
AT1G73340	20.1481	9.29415	-1.11625	0.00135
AT5G48000	399.507	220.763	-0.855721	5e-05
AT1G64590	26.0113	9.8373	-1.4028	5e-05
AT3G16430	6112.05	3952.29	-0.628967	0.00525
AT2G41660	185.315	81.1526	-1.19127	5e-05
AT1G77300	3.34892	8.20714	1.29318	5e-05
AT1G55750	7.00664	11.065	0.659213	0.0333
AT1G03060	4.64653	7.82781	0.752455	0.00025
AT2G35270	36.7599	24.4653	-0.587398	0.03065
AT1G02920	257.243	464.877	0.853716	5e-05
AT5G42580	86.2988	29.822	-1.53296	5e-05
AT3G49820	17.4537	3.77643	-2.20844	0.01505
AT5G16220	12.6228	23.6081	0.903253	0.0004
AT5G62490	11.554	3.75681	-1.62081	0.0073
AT1G53542	25.6175	0	#NAME?	0.00145
AT2G28860	120.781	48.7811	-1.308	5e-05
AT4G16940	4.78184	7.61975	0.672177	0.04115
AT1G44575	8.91931	1.9706	-2.17829	0.007
AT1G18075	0	19.9113	inf	0.0017
AT1G51830	134.999	203.679	0.593354	0.00045
AT1G25560	51.4433	135.47	1.39692	5e-05
AT1G06040	111.914	48.749	-1.19895	5e-05
AT4G14390	2.63158	1.1695	-1.17003	0.04295
AT5G63280	15.0003	22.8994	0.610318	0.03145
AT5G67190	27.0204	12.9475	-1.06137	0.01255
AT3G15820	41.6417	23.2212	-0.842585	0.0005
AT4G17330	14.7732	30.1054	1.02704	0.00755
AT3G01350	14.7934	9.04577	-0.709641	0.0286
AT2G24980	6.19692	68.0477	3.45693	5e-05
AT4G16960	4.78184	7.61975	0.672177	0.04115
AT1G48750	430.667	260.013	-0.727986	0.00035
AT5G53280	24.1324	14.9925	-0.686728	0.0177
AT3G45300	253.797	408.051	0.685073	5e-05
AT5G13580	89.154	26.8032	-1.7339	5e-05
AT1G66440	1.14639	2.67243	1.22106	0.02305
AT3G29410	1.56257	7.04641	2.17297	0.0002
AT1G52910	53.4164	31.6148	-0.756682	0.00505
AT2G21140	23.2323	9.46855	-1.29492	5e-05
AT5G39040	13.2626	27.5519	1.05479	5e-05
AT5G38860	4.78105	10.5756	1.14534	0.01165
AT3G48190	0.880701	1.74867	0.989533	0.0266
AT5G24190	0	1.31726	inf	5e-05
AT1G66130	1.39149	0	#NAME?	5e-05
AT5G19875	29.6859	18.2912	-0.698626	0.037
AT5G25890	77.4997	141.129	0.86475	5e-05
AT3G55980	17.8419	11.2039	-0.671263	0.00565
AT4G37850	36.6896	23.482	-0.64382	0.0041
AT1G35630	18.6735	7.1264	-1.38975	0.0075
AT2G28660	22.3914	33.7714	0.592862	0.027
AT5G26320	2312.68	1509.58	-0.61542	0.00015
AT4G12330	89.6275	45.6999	-0.971751	5e-05
AT2G44230	15.7098	6.49538	-1.27418	5e-05
AT3G10810	9.67051	15.9604	0.722833	0.0207
AT4G18890	11.2775	5.68124	-0.989171	0.0159
AT2G24150	119.825	70.112	-0.773189	0.00325
AT5G08450	11.5844	19.9129	0.781511	0.01275
AT5G14780	98.9138	469.204	2.24597	5e-05
AT1G01750	56.9125	150.345	1.40146	5e-05
AT1G03090	32.5627	54.2181	0.735552	0.0001
AT1G11905	29.2072	18.6646	-0.646019	0.0215
AT5G05180	8.14062	3.34429	-1.28344	0.008
AT4G35210	1.82053	8.30965	2.19043	0.02135
AT4G20130	1.99799	4.7034	1.23516	0.039
AT3G01320	7.12281	12.103	0.764844	0.0106
AT1G60050	4.63276	12.8733	1.47443	0.00035
AT4G08410	4.01147	26.4838	2.72291	5e-05
AT1G23170	5.22725	9.07585	0.795982	0.03885
AT4G01150	24.028	14.7181	-0.707121	0.0439
AT3G54500	30.9323	19.6889	-0.651729	0.00125
AT1G27950	54.0704	28.9385	-0.901851	0.00175
AT4G21710	49.3206	31.7462	-0.635608	0.0447
AT5G62600	8.99	17.977	0.999757	0.0001
AT4G25820	153.741	381.171	1.30994	5e-05
AT1G04780	18.3328	33.0555	0.850463	0.0001
AT1G52660	4.34566	13.8473	1.67195	0.0123
AT2G45880	3.33462	5.29893	0.668181	0.0299
AT2G32040	15.6971	8.59548	-0.868843	0.00205
AT3G03920	43.2794	24.1576	-0.841206	0.00065
AT2G31860	3.94313	1.87146	-1.07518	0.0176
AT4G31330	12.2825	5.62786	-1.12594	0.00845
AT5G57770	4.90951	12.2492	1.31904	0.00235
AT1G14920	15.6302	10.2679	-0.606203	0.02735
AT5G09520	262.545	96.0174	-1.4512	5e-05
AT3G23340	5.96058	11	0.88398	0.0127
AT5G05730	12.4805	24.3575	0.964688	0.00345
AT4G20260	1328.52	835.376	-0.669326	5e-05
AT2G37460	18.0901	9.07413	-0.995368	0.0034
AT1G58050	4.25841	7.66777	0.848492	0.00075
AT5G15265	49.7974	24.8315	-1.0039	0.00945
AT3G63380	7.62177	13.8622	0.862954	0.0003
AT2G43610	295.923	178.068	-0.732789	5e-05
AT1G79000	12.1367	20.6824	0.769035	5e-05
AT1G11655	19.4027	43.6119	1.16846	0.0113
AT3G18000	29.7681	19.8099	-0.587547	0.0057
AT1G75500	202.286	112.843	-0.842081	5e-05
AT1G80550	11.9118	7.47215	-0.672795	0.01955
AT1G73810	0.619414	2.95223	2.25283	0.0128
AT2G45950	4.66561	10.2408	1.13419	0.00215
AT3G28945	0.72087	1.58046	1.13253	0.01965
AT4G32960	17.2861	29.6764	0.779706	0.0261
AT4G21390	12.3148	6.15225	-1.00121	0.0005
AT3G46560	66.8053	27.7988	-1.26494	0.0002
AT2G41170	15.613	2.97299	-2.39276	5e-05
AT1G14780	8.63821	15.8451	0.875229	0.00615
AT4G17980	0	1.46809	inf	0.00155
AT2G15400	1.43096	0	#NAME?	5e-05
AT1G53490	1.64311	5.70226	1.79511	0.0032
AT3G61850	16.1897	31.9727	0.981764	5e-05
AT2G39980	12.2368	402.724	5.0405	5e-05
AT1G60650	10.2236	5.51641	-0.890098	0.0441
AT3G54870	3.29652	8.46028	1.35976	0.0124
AT4G02030	8.98163	18.0346	1.00572	0.0001
AT5G55180	48.7536	30.9354	-0.656251	0.00225
AT5G45610	2.76606	7.67939	1.47316	0.00335
AT2G29490	397.299	766.441	0.947949	0.00335
AT5G25010	14.0864	6.99686	-1.00952	0.01315
AT5G10230	81.7363	48.2518	-0.760396	0.00015
AT1G23090	1.09592	2.92941	1.41847	0.03095
AT4G23690	295.661	195.001	-0.600466	0.04715
AT1G23870	73.487	113.263	0.624113	5e-05
AT2G47310	1.47256	3.50567	1.25136	0.03685
AT5G18240	1.71274e-18	2.16931	60.1356	0.0143
AT1G80380	86.3355	137.48	0.671194	5e-05
AT5G16400	6.57406	2.64292	-1.31465	0.0149
AT5G65800	10.1818	2.51557	-2.01704	5e-05
AT5G04340	37.5443	19.6905	-0.931098	0.00035
AT3G23060	1.60243	0.277138	-2.53159	0.03505
AT2G29890	9.18745	5.3321	-0.784962	0.03975
AT4G05070	372.928	239.775	-0.637219	0.00095
AT5G65840	12.322	7.25062	-0.765058	0.0415
AT3G27510	7.55445	14.7526	0.965574	0.0008
AT5G15030	7.45379	3.05838	-1.28521	0.0364
AT2G16650	6.09422	3.58021	-0.767399	0.03825
AT1G01580	11.453	6.46271	-0.825519	0.0036
AT4G34540	7.53409	49.7973	2.72456	5e-05
AT4G13350	22.8875	35.4006	0.629214	0.00095
AT2G19710	2.64964	6.47228	1.28848	0.0155
AT4G12870	0	1.34394	inf	0.00155
AT2G19620	433.14	6.74035	-6.00587	0.0189
AT2G15292	30.0532	9.00156	-1.73927	5e-05
AT2G01860	1.42534	3.63598	1.35103	0.02805
AT5G18670	6.7875	28.2463	2.05711	0.0045
AT1G61430	33.0303	57.1725	0.791531	5e-05
AT5G03090	0	2.44657	inf	0.00145
AT1G31320	7.23823	0.945718	-2.93616	0.03815
AT1G35310	0	1.59778	inf	5e-05
AT5G28510	12.5884	52.3747	2.05678	5e-05
AT2G23830	0	2.39849	inf	0.0013
AT3G44560	58.7923	31.4362	-0.903203	5e-05
AT1G27100	25.7323	41.8174	0.700522	0.00045
AT1G53230	0.516909	2.84222	2.45904	0.04155
AT2G37435	1.12118	0	#NAME?	0.0006
AT2G36295	10.5061	2.54644	-2.04467	0.02305
AT4G25870	18.6931	49.1715	1.39531	0.0002
AT2G36290	111.245	58.3312	-0.931401	5e-05
AT2G22660	154.05	261.142	0.761436	5e-05
AT3G55250	6.58855	14.0754	1.09514	0.00585
AT5G57880	124.33	196.406	0.659659	0.0012
AT3G23240	2.02498	21.6265	3.41682	0.00025
AT4G18240	4.28543	9.96862	1.21795	5e-05
AT5G01215	30.4453	125.034	2.03802	0.00015
AT3G10080	22.6336	11.9411	-0.922531	0.00205
AT2G43910	123.956	71.6639	-0.790507	5e-05
AT1G30850	9.70385	17.9163	0.884648	0.0156
AT5G28145	8.54318	14.5979	0.772911	0.0004
AT2G14890	498.78	325.576	-0.615408	0.0001
AT1G16905	6.25851	3.21258	-0.962085	0.02395
AT4G13850	792.318	348.462	-1.18508	0.0003
AT1G73860	2.23851	6.05148	1.43475	0.0003
AT3G01680	16.8999	28.2208	0.739741	0.0002
AT2G17295	0	1092.04	inf	0.0009
AT4G11290	145.888	77.2183	-0.917851	5e-05
AT4G08620	1.57004	4.28641	1.44897	0.01055
AT5G01210	32.797	188.623	2.52387	5e-05
AT4G39680	25.0142	40.5689	0.697628	0.0272
AT4G30460	173.287	41.1957	-2.07259	5e-05
AT1G07135	10.4305	4.98902	-1.06398	0.0245
AT5G62050	21.4365	296.783	3.79127	5e-05
AT3G45930	56.9996	29.3212	-0.959007	0.00185
AT1G22770	12.3234	19.991	0.69795	0.00055
AT4G24780	47.4061	13.3694	-1.82614	5e-05
AT3G46320	45.4683	13.98	-1.7015	0.0004
AT4G39320	25.8314	14.7404	-0.809348	0.03415
AT3G56590	10.23	23.2116	1.18203	5e-05
AT1G76070	11.7174	20.6921	0.820431	0.00605
AT1G05360	17.2115	9.80317	-0.812051	0.0043
AT5G63670	57.8488	30.7235	-0.912946	0.0026
AT3G11964	3.31518	5.39666	0.702977	0.00495
AT4G39800	44.6099	25.5747	-0.802644	0.018
AT5G62900	67.5735	37.9356	-0.832908	0.0015
AT1G66280	1055.12	637.532	-0.726832	5e-05
AT5G03660	90.7827	138.739	0.611881	0.0013
AT5G17350	13.986	5.21513	-1.4232	0.01925
AT5G23150	4.1035	6.91027	0.751889	0.00295
AT3G55360	124.207	67.211	-0.88598	5e-05
AT5G44130	19.8215	37.2975	0.912014	0.0007
AT1G15550	7.292	3.65706	-0.995628	0.0464
AT5G66160	408.982	1053.7	1.36536	5e-05
AT2G40475	9.90522	4.3498	-1.18724	0.00765
AT5G44565	1.06376	0	#NAME?	0.0017
AT5G08340	1.48278	4.56945	1.62372	0.02915
AT2G27770	6.05725	10.2562	0.759766	0.0385
AT1G15405	68.9336	32.8005	-1.07149	0.0087
AT4G27780	24.2915	14.7873	-0.716093	0.00485
AT1G30820	16.2607	8.26852	-0.975687	0.0002
AT2G04842	2.34166	5.52606	1.23872	0.00555
AT1G75830	77.6626	33.1393	-1.22868	0.0021
AT1G34760	27.2006	42.5009	0.643857	0.01895
AT4G00400	7.81407	2.61288	-1.58043	0.0053
AT1G09700	4.15064	1.82232	-1.18756	0.01955
AT1G61667	57.7015	34.6	-0.737837	0.00405
AT1G03780	2.2176	4.73258	1.09363	0.02215
AT3G60330	17.9515	39.9813	1.15522	5e-05
AT2G24240	34.1321	19.3432	-0.819299	0.00015
AT1G30260	29.6236	9.98004	-1.56963	0.0039
AT4G24180	16.3898	7.63221	-1.10262	0.00735
AT1G01120	102.948	63.2735	-0.702248	5e-05
AT3G18210	11.6348	6.91072	-0.751544	0.01425
AT1G03590	15.6372	9.4799	-0.722035	0.0047
AT5G40300	17.0896	30.8276	0.85111	0.00245
AT5G57200	0	1.10947	inf	5e-05
AT3G22750	9.82008	22.9358	1.22379	5e-05
AT1G23110	1.6146	0	#NAME?	0.02095
AT5G42655	59.8921	34.5055	-0.795541	0.02265
AT1G18570	12.6504	24.8006	0.971187	0.00025
AT1G71350	33.437	21.0188	-0.669765	0.0033
AT2G14247	65.1281	104.784	0.686063	0.01165
AT4G13860	792.318	348.462	-1.18508	0.0003
AT1G74840	432.527	249.106	-0.796031	5e-05
AT1G74500	76.8692	40.0121	-0.941971	0.0038
AT5G13480	1.39	2.91993	1.07085	0.0274
AT3G05770	14.3747	23.4523	0.706201	0.0127
AT5G16110	211.508	140.482	-0.590332	0.00155
AT1G71030	6.51512	14.1202	1.1159	0.007
AT2G39000	30.4675	17.8825	-0.768727	0.0075
AT5G11260	48.5464	13.6527	-1.83018	0.00025
AT2G24755	9.87533	16.6512	0.753729	0.0055
AT1G10140	129.411	269.796	1.05991	5e-05
AT2G18690	51.7339	180.053	1.79924	5e-05
AT5G61170	190.449	117.744	-0.693761	0.00015
AT2G36740	8.60806	13.1081	0.606702	0.0457
AT1G01610	102.881	34.6722	-1.56913	5e-05
AT4G10510	3.32935	50.9249	3.93506	5e-05
AT1G74450	11.9964	6.16597	-0.960204	0.001
AT2G22310	6.86767	15.1944	1.14565	0.0082
AT4G24570	6.00048	1.08245	-2.47078	0.0099
AT1G51820	134.999	203.679	0.593354	0.00045
AT5G20270	21.5382	6.82455	-1.6581	5e-05
AT1G22230	27.5221	12.9454	-1.08815	0.00035
AT5G24105	14.136	3.77603	-1.90443	0.01125
AT4G26020	41.0584	88.8582	1.11383	0.01995
AT1G03740	39.2996	62.4995	0.66933	0.0037
AT3G59900	7.15349	277.628	5.27836	5e-05
AT5G57800	9.20218	4.14257	-1.15145	0.00085
AT1G45332	4.95148	10.0951	1.02773	0.00075
AT3G16420	6112.05	3952.29	-0.628967	0.00525
AT3G22200	246.609	385.585	0.644824	5e-05
AT2G25150	63.9888	37.592	-0.767394	5e-05
AT5G14920	9.97622	34.1636	1.77589	5e-05
AT4G37409	84.4889	34.2649	-1.30203	0.0051
AT3G46400	1.72312	0.325501	-2.40429	0.00915
AT5G44020	998.403	662.404	-0.591912	0.0001
AT1G54540	49.2767	16.2983	-1.59619	0.00955
AT2G23590	26.8467	14.7154	-0.867415	0.03775
AT3G07070	7.26576	25.7644	1.82619	0.0142
AT5G61460	2.15721	4.09232	0.923754	0.0224
AT3G48020	75.9194	50.0626	-0.600737	0.03155
AT1G21120	543.02	333.463	-0.703478	5e-05
AT4G38660	37.7741	22.0966	-0.773577	0.00125
AT2G34770	28.5039	18.48	-0.625196	0.025
AT1G70720	2.42066	11.2641	2.21825	0.00385
AT1G63820	6.45951	2.57682	-1.32583	0.0162
AT2G24330	12.2549	19.6065	0.677969	0.01035
AT2G26900	18.0379	11.0841	-0.702538	0.01555
AT3G12320	14.8179	3.58214	-2.04844	0.00035
AT1G01180	54.9044	22.9541	-1.25817	5e-05
AT3G15370	0.59454	3.35845	2.49795	0.03435
AT5G65280	11.9089	6.22763	-0.935285	0.0066
AT4G15396	45.5017	25.2566	-0.849262	0.0001
AT3G21510	80.1579	299.573	1.90199	5e-05
AT1G50110	2.39207	16.8415	2.81569	0.00095
AT3G27580	16.2315	46.2249	1.50987	5e-05
AT1G74460	80.3717	38.9176	-1.04627	0.00465
AT4G01110	7.15569	14.1792	0.98661	0.04925
AT1G73010	6.11074	2.63758	-1.21213	0.0361
AT5G35940	61.2152	15.1634	-2.0133	5e-05
AT5G20820	20.5744	163.525	2.99059	5e-05
AT5G24850	2.92196	0.705718	-2.04978	0.00865
AT5G05090	11.4614	25.9457	1.17871	0.00015
AT1G77330	235.969	483.28	1.03426	5e-05
AT1G32950	8.20301	15.9499	0.959319	0.0001
AT3G27650	2.91392	16.3444	2.48776	0.00045
AT1G02610	8.05353	16.4126	1.02711	0.01265
AT5G54530	13.7488	23.0934	0.748182	0.03065
AT4G17840	9.6547	16.4493	0.76872	0.047
AT3G20160	7.09513	3.21208	-1.14332	0.0329
AT5G60570	79.0059	52.3384	-0.594089	0.0149
AT1G42480	29.149	18.4027	-0.663532	0.0297
AT2G37370	0.973034	3.21017	1.72209	0.02995
AT2G29480	397.299	766.441	0.947949	0.00335
AT4G38932	83.3078	31.6771	-1.39501	5e-05
AT3G25110	28.3765	14.3134	-0.987336	0.00035
AT5G43175	0	10.014	inf	5e-05
AT2G27720	502.002	293.488	-0.774393	0.00015
AT5G53460	201.965	322.367	0.674601	5e-05
AT3G12980	5.04455	8.40555	0.736617	0.0016
AT1G17960	4.73464	8.4527	0.83616	0.0301
AT2G44770	36.4259	24.1793	-0.591195	0.0053
AT2G47400	164.453	92.5223	-0.8298	5e-05
AT3G25500	8.92432	14.2545	0.675599	0.0026
AT3G17840	7.45742	4.001	-0.898316	0.0051
AT1G76480	6.27463	30.2759	2.27057	5e-05
AT4G00650	2.57413	4.91474	0.93303	0.0283
AT3G50900	34.468	18.6934	-0.882729	0.01615
AT5G17760	8.35537	19.4838	1.2215	5e-05
AT1G79640	15.4283	25.4687	0.723145	0.02225
AT3G01290	557.56	1219.93	1.1296	5e-05
AT5G40860	9.02721	21.9063	1.27899	0.00165
AT4G25390	8.97371	4.83413	-0.892449	0.0029
AT1G74470	16.9755	10.9819	-0.628323	0.02195
AT3G25290	58.3965	36.7138	-0.669561	0.0006
AT3G19430	14.8754	7.37393	-1.01242	0.0002
AT3G51540	6.65553	15.7814	1.2456	0.00115
AT3G21620	3.70634	1.57226	-1.23716	0.01525
AT1G25540	5.05233	11.4086	1.1751	0.0001
AT4G36870	4.06202	8.76956	1.11031	0.00115
AT1G69810	37.313	57.5381	0.624839	0.00315
AT5G41110	4.82993	10.4281	1.11041	0.0028
AT3G47890	12.5582	19.7154	0.650694	0.0009
AT1G14620	10.7304	17.3599	0.694052	0.04475
AT4G34710	142.847	217.734	0.608097	0.00025
AT3G27030	48.2128	27.1662	-0.827604	0.0191
AT2G25930	15.407	23.5305	0.610947	0.02105
AT1G21500	0	1.93513	inf	0.00115
AT1G13245	34.4879	54.5763	0.662185	0.0227
AT4G11190	228.828	135.543	-0.755516	0.0001
AT5G09300	2.88656	9.69925	1.74852	0.0052
AT4G30720	1.89544	3.74477	0.982347	0.02315
AT1G73540	38.4084	16.4453	-1.22374	5e-05
AT2G22010	10.8173	18.4764	0.772348	0.0007
AT2G35700	1.57733	0	#NAME?	0.0012
AT3G27150	24.2132	15.8486	-0.611436	0.01055
AT5G47070	3.83584	7.25792	0.920012	0.0256
AT4G06744	118.611	275.022	1.21331	5e-05
AT2G22190	4.42756	1.86367	-1.24837	0.04715
AT1G32940	8.20301	15.9499	0.959319	0.0001
AT5G48120	5.42648	8.86302	0.707782	0.00625
AT1G73370	6.02437	10.3408	0.779471	0.0051
AT1G63105	2.9059	0	#NAME?	0.0015
AT4G01700	25.327	62.4361	1.3017	5e-05
AT3G21680	141.49	20.0944	-2.81584	5e-05
AT1G10180	8.22319	12.6418	0.620436	0.01925
AT4G21020	9.86168	4.78326	-1.04384	0.0297
AT1G58230	2.01352	4.53103	1.17012	0.0003
AT1G43590	1.66831	0	#NAME?	0.0012
AT1G13130	6.91869	13.652	0.980538	0.00265
AT1G44608	34.6788	20.8614	-0.733217	0.0217
AT2G29640	277.514	5.57827	-5.6366	0.0482
AT1G62440	8.87535	22.1538	1.31968	5e-05
AT3G08840	4.44242	6.8528	0.625349	0.03245
AT1G17147	70.9143	30.0836	-1.2371	0.00025
AT2G24070	2.37738	4.56747	0.94202	0.03315
AT3G56790	2.14265	0	#NAME?	0.0015
AT5G06980	18.4036	8.2458	-1.15825	0.00035
AT4G28420	0	1.43512	inf	5e-05
AT5G07970	7.52207	11.3358	0.591685	0.00635
AT1G49310	122.909	203.603	0.728166	0.0026
AT1G55990	516.466	160.931	-1.68223	5e-05
AT1G53340	4.24532	11.4789	1.43504	5e-05
AT2G22900	5.62036	1.73847	-1.69285	0.02625
AT1G01570	6.73667	3.0856	-1.12649	0.01825
AT2G46920	16.1877	27.7287	0.776479	0.0054
AT2G28410	38.4298	10.9107	-1.81648	5e-05
AT4G29080	14.3268	9.13249	-0.64964	0.043
AT2G28310	43.7787	25.8405	-0.760592	0.0019
AT2G28240	1.07055	3.28702	1.61844	0.01755
AT1G45015	414.34	208.871	-0.988206	5e-05
AT3G48660	5.89268	0	#NAME?	0.0013
AT4G16566	25.2472	15.6372	-0.69114	0.0348
AT5G45810	5.70486	1.77128	-1.6874	0.0172
AT3G13980	10.9396	3.98896	-1.45547	0.01015
AT4G13390	21.2857	159.314	2.90391	5e-05
AT5G25360	29.1241	57.827	0.989532	5e-05
AT1G76490	700.582	398.825	-0.812799	5e-05
AT3G23530	389.384	119.784	-1.70075	5e-05
AT2G35110	6.64338	11.932	0.844848	0.00015
AT2G29550	84.2934	47.3385	-0.832406	0.00085
AT3G16180	23.967	12.2999	-0.96241	0.0003
AT3G12080	4.9084	11.5808	1.23841	0.0348
AT1G54740	23.4804	13.3849	-0.810853	0.001
AT3G14230	227.364	435.901	0.938994	5e-05
AT5G57785	44.9276	15.1251	-1.57066	0.00115
AT5G07450	5.18093	23.4674	2.17938	0.00155
AT4G29430	17.0158	5.65024	-1.59049	0.00225
AT5G52540	29.2157	17.462	-0.74252	0.00395
AT5G46295	12.167	2.12933	-2.5145	0.04085
AT1G62380	467.924	1492.01	1.67291	5e-05
AT3G62680	87.5101	160.041	0.870922	0.00835
AT1G61080	1.44368	4.55716	1.65839	0.001
AT5G19290	46.6813	28.0504	-0.734823	0.00125
AT2G16790	39.6981	77.9436	0.973359	0.0003
AT4G05100	31.4232	14.7801	-1.08817	0.00015
AT3G49080	10.5037	7.00065	-0.585332	0.0314
AT1G05135	2.7969	1.03075	-1.44014	0.00145
AT1G64380	5.4971	2.03895	-1.43084	0.0233
AT1G26930	14.0041	25.1764	0.846216	0.00055
AT5G24100	24.921	9.72941	-1.35694	5e-05
AT3G05860	1.89389	11.1522	2.5579	0.0056
AT3G17611	13.2203	8.25867	-0.678778	0.03275
AT4G37390	49.3772	104.415	1.08041	5e-05
AT5G22620	6.05202	11.2531	0.894837	0.01275
AT2G04050	0.87342	2.63634	1.59379	0.0409
AT3G14470	153.032	7.01482	-4.44729	5e-05
AT1G17440	9.4658	21.4542	1.18046	0.00025
AT4G26770	3.61854	7.05114	0.962446	0.0353
AT3G11370	2.28962	4.83957	1.07977	0.02565
AT2G36350	4.01917	7.50126	0.900237	0.0028
AT1G25240	2.21773	7.95193	1.84222	0.00755
AT1G64890	11.3551	5.42222	-1.06639	0.0036
AT1G22220	5.92997	2.06769	-1.52	0.02055
AT2G43510	39.2922	19.854	-0.98481	0.0168
AT1G28260	5.38226	103.316	4.2627	5e-05
AT1G08580	45.5031	26.3405	-0.788682	0.00545
AT1G45201	20.0624	12.0568	-0.734648	0.0038
AT4G26860	7.80324	13.8087	0.823437	0.021
AT3G29630	12.8919	8.15644	-0.660449	0.02305
AT4G36040	4.41638	35.1266	2.99163	0.01255
AT5G40830	23.0113	12.6998	-0.857539	0.00245
AT5G08640	2.39751	0	#NAME?	5e-05
AT3G15351	10.2088	19.3665	0.923752	0.0397
AT3G51910	48.3203	74.5472	0.625525	0.00505
AT2G05380	284.977	166.577	-0.774655	0.0001
AT3G22740	4.40539	1.65021	-1.41662	0.03125
AT4G02410	7.0523	4.57256	-0.625091	0.0455
AT2G04070	0.87342	2.63634	1.59379	0.0409
AT4G30980	20.4596	32.332	0.660184	0.0092
AT5G48230	305.183	175.589	-0.797472	5e-05
AT1G80530	14.2382	22.9287	0.687395	0.00345
AT1G26380	1.91594	9.51496	2.31214	5e-05
AT1G01070	23.1954	11.734	-0.983141	0.0005
AT4G03500	3.36598	5.64262	0.745339	0.0471
AT5G58005	38.567	24.3613	-0.662776	0.04065
AT5G55240	1.08459	0	#NAME?	0.00165
AT5G49360	82.5053	47.6401	-0.79231	5e-05
AT5G49015	22.2433	7.1527	-1.63681	0.0061
AT5G61340	56.0522	90.1037	0.684815	0.00085
AT5G05420	4.63092	1.88553	-1.29633	0.0478
AT2G14960	5.5161	1.19554	-2.20598	0.00065
AT3G21670	4.49652	1.16855	-1.94408	0.00535
AT1G73730	9.32295	15.7939	0.760513	0.03125
AT2G19900	15.3101	24.9078	0.702115	0.0025
AT2G38580	12.6955	21.0891	0.732181	0.0178
AT3G10860	512.556	329.538	-0.637267	0.00015
AT4G14130	118.755	231.656	0.963995	5e-05
AT1G70750	8.32444	4.73387	-0.814334	0.0041
AT2G40711	0	1.0377	inf	0.0012
AT5G25620	5.5542	2.84502	-0.96514	0.0098
AT5G42520	23.9344	36.578	0.611886	0.0042
AT1G75800	75.7244	48.8581	-0.63216	0.033
AT5G05840	1.05458	5.56103	2.39868	0.00375
AT4G17470	10.3541	2.74026	-1.91782	0.00225
AT2G32610	8.97817	5.3882	-0.736619	0.02375
AT4G28030	42.8971	80.3573	0.905549	0.006
AT2G46890	31.6916	15.6941	-1.01387	5e-05
AT1G27730	36.2129	19.4446	-0.897133	0.00195
AT4G21780	3.7209	13.5872	1.86853	0.0454
AT1G51860	134.999	203.679	0.593354	0.00045
AT1G32640	92.6731	56.2216	-0.721028	5e-05
AT1G74650	1.89411	10.6096	2.48578	0.0004
AT5G46730	5.17302	0.789241	-2.71247	0.00475
AT5G26300	2312.68	1509.58	-0.61542	0.00015
AT1G34430	40.9572	24.9016	-0.717879	0.0008
AT2G35890	0.944572	3.26342	1.78865	0.0135
AT5G14330	332.131	565.996	0.769041	5e-05
AT3G24520	18.1458	4.05254	-2.16274	5e-05
AT5G23110	2.40237	4.309	0.842896	5e-05
AT3G02900	25.7182	13.5301	-0.926614	0.0063
AT5G49030	3.14209	5.04545	0.683259	0.0346
AT4G03610	17.4086	32.7621	0.91223	0.01825
AT3G59850	12.9811	4.60899	-1.49389	0.0003
AT1G19120	68.3007	40.6246	-0.749547	0.02595
AT1G09980	10.4727	16.214	0.630611	0.0046
AT4G03330	5.86812	13.1012	1.15873	0.03705
AT1G68735	0	13.4574	inf	0.0013
AT3G51240	6.13363	0.372499	-4.04143	0.004
AT2G36950	132.011	75.3463	-0.809051	5e-05
AT1G03730	18.741	36.8953	0.977238	0.037
AT5G38350	2.25262	4.4559	0.984115	0.04325
AT3G12810	3.30369	6.52257	0.981364	5e-05
AT5G65460	5.99396	9.9533	0.731665	0.00225
AT4G02330	13.8181	46.6652	1.75579	5e-05
AT5G55590	5.29186	1.88631	-1.48821	0.0412
AT5G63320	8.87047	14.7918	0.737719	0.00045
AT5G08120	10.155	15.7629	0.634339	0.04325
AT4G37890	23.2157	45.9671	0.985499	5e-05
AT4G00680	65.2596	173.69	1.41225	5e-05
AT4G11210	128.144	66.763	-0.940647	0.00015
AT5G17230	12.2452	7.30505	-0.745253	0.0172
AT5G06300	72.0146	40.5322	-0.829221	5e-05
AT3G54140	53.4306	30.9373	-0.788319	0.0004
AT1G65470	2.83947	5.26545	0.890934	0.01705
AT1G78540	1.85069	3.62511	0.969957	0.0287
AT2G34160	36.9867	59.989	0.697691	0.03435
AT4G39400	34.9121	52.6531	0.592789	0.00025
AT1G34540	3.81955	10.319	1.43383	0.0012
AT5G10990	2.7472	14.5419	2.40418	0.00085
AT4G33440	9.79518	4.13096	-1.2456	0.00065
AT4G12730	160.588	96.715	-0.731552	5e-05
AT4G35987	146.228	81.4035	-0.845055	0.05
AT1G11860	138.606	89.8186	-0.625902	0.00015
AT1G76410	62.7935	139.479	1.15136	5e-05
AT2G04620	1.57028	4.39535	1.48496	0.0099
AT2G23410	8.51673	3.22807	-1.39963	0.01135
AT5G52810	25.7241	46.905	0.866621	0.0002
AT5G59540	78.6351	253.359	1.68794	5e-05
AT1G26250	6.96549	20.2244	1.5378	5e-05
AT2G14740	22.723	14.1889	-0.67939	0.0015
AT1G13590	90.6568	227.767	1.32907	5e-05
AT1G22430	133.683	275.186	1.04159	5e-05
AT1G13900	25.1061	15.1428	-0.729405	0.00045
AT1G28695	7.56279	4.35296	-0.796924	0.0389
AT4G27290	3.98061	13.4383	1.75529	5e-05
AT5G49280	29.8186	17.7651	-0.747171	0.0109
AT5G41690	0.851294	2.96908	1.80228	0.02555
AT1G17040	2.36667	4.39813	0.894032	0.02895
AT4G21840	144.875	62.5542	-1.21163	5e-05
AT2G30340	19.5139	12.2389	-0.673031	0.04255
AT5G63020	1.66008	5.95237	1.84222	0.0073
AT4G29340	39.3111	17.9745	-1.12899	0.0004
AT4G38740	314.99	190.332	-0.726789	0.00015
AT1G25520	59.4177	34.1419	-0.799349	0.00765
AT5G63250	0	3.63493	inf	5e-05
AT5G05410	23.0155	6.61253	-1.79933	5e-05
AT2G41260	12.2909	2.18934	-2.48902	5e-05
AT4G12470	131.842	1076	3.0288	5e-05
AT2G20320	5.82909	9.10141	0.642819	0.0419
AT1G73620	18.853	8.10551	-1.21782	0.0037
AT2G26750	0.797907	5.25578	2.71961	0.03285
AT3G53540	4.59962	9.01991	0.971599	0.0007
AT2G26070	4.55053	35.8122	2.97634	5e-05
AT4G27310	12.9596	20.6381	0.671282	0.029
AT5G63120	52.1122	4.67689	-3.478	0.04365
AT2G40230	50.9454	97.3386	0.934061	5e-05
AT5G41610	60.5713	2.18236	-4.79468	5e-05
AT2G44110	16.1764	46.2881	1.51676	0.00545
AT4G26200	4.88167	0.57129	-3.09508	0.00245
AT1G20440	1022.45	1564.96	0.614102	0.0001
AT4G35690	7.64696	2.26225	-1.75713	0.0135
AT2G23600	26.8467	14.7154	-0.867415	0.03775
AT1G34470	5.20036	9.15385	0.815767	0.02115
AT1G05120	13.5041	20.3237	0.589769	0.00535
AT5G54290	1.31369	4.69229	1.83666	0.03875
AT3G12830	21.017	7.66747	-1.45474	0.00115
AT3G15700	6.51685	10.825	0.732122	0.0449
AT3G16240	880.208	518.585	-0.763264	5e-05
AT4G19820	40.5992	76.2267	0.908846	5e-05
AT3G15500	6.86209	13.7332	1.00094	0.00625
AT1G55290	3.80607	17.6692	2.21486	5e-05
AT4G38470	167.878	381.256	1.18335	5e-05
AT2G26250	36.7579	21.0056	-0.807282	0.0135
AT4G37450	58.9154	38.9984	-0.595229	0.0192
AT5G56000	19.7064	12.341	-0.67521	0.0038
AT1G24120	36.6541	23.8859	-0.617814	0.0202
AT5G48540	34.1725	14.0172	-1.28564	0.00025
AT5G08480	1.23721	6.09792	2.30122	0.0128
AT5G43020	4.28177	1.5263	-1.48817	0.0081
AT5G64580	2.6545	4.52295	0.768827	0.0413
AT4G30350	19.8505	34.5115	0.797899	5e-05
AT1G11350	48.904	31.0936	-0.653337	0.00145
AT2G16870	1.23182	3.15507	1.35688	0.00975
AT5G14700	5.44254	1.49616	-1.86301	0.0172
AT5G37250	0	1.82553	inf	0.00145
AT1G63560	0	1.28082	inf	0.00015
AT4G14800	95.6951	55.5071	-0.785773	0.00015
AT4G11820	119.897	57.2422	-1.06664	5e-05
AT1G54000	416.418	174.608	-1.25391	5e-05
AT5G40950	28.0621	17.2046	-0.705829	0.02075
AT3G13061	51.5228	17.932	-1.52267	0.0112
AT2G34500	158.477	92.8763	-0.77089	5e-05
AT1G55830	7.43242	12.1251	0.70609	0.0179
AT2G46535	29.4745	17.3959	-0.760718	0.03955
AT5G40530	4.88422	9.61999	0.977907	0.0305
AT3G49810	9.33383	6.13298	-0.605881	0.0432
AT1G48500	2.01966	0.449778	-2.16683	0.04215
AT1G17270	7.79819	4.52	-0.786817	0.0363
AT5G66570	29.9256	11.5713	-1.37082	5e-05
AT3G48850	0.496441	2.59117	2.38391	0.048
AT1G61820	95.249	57.6883	-0.723425	0.00035
AT1G55540	1.331	3.1138	1.22617	0.0012
AT1G27670	22.4818	42.2733	0.910989	0.0004
AT3G58720	3.04643	9.64491	1.66265	0.0394
AT2G27710	502.002	293.488	-0.774393	0.00015
AT2G33070	3.47636	0.692532	-2.32762	0.0012
AT3G23510	389.384	119.784	-1.70075	5e-05
AT1G61380	33.0303	57.1725	0.791531	5e-05
AT5G59320	55.9394	26.3534	-1.08588	0.00115
AT2G14095	12.1273	21.0657	0.796636	0.0188
AT4G30150	30.021	50.9858	0.764123	5e-05
AT4G28110	14.2234	2.0075	-2.8248	0.00115
AT2G22680	29.0896	65.0191	1.16036	5e-05
AT2G41380	112.17	198.162	0.820986	5e-05
AT5G44120	67.0194	26.1034	-1.36034	5e-05
AT4G13420	1.20348	4.83422	2.00608	0.0018
AT2G06850	197.282	112.417	-0.811396	5e-05
AT2G03370	4.33919	1.45129	-1.58008	0.01755
AT5G58710	93.3847	61.4147	-0.604601	0.03665
AT2G29460	397.299	766.441	0.947949	0.00335
AT3G59370	214.828	46.4956	-2.20801	5e-05
AT1G18330	5.17385	2.00007	-1.37119	0.019
AT1G05160	17.7691	11.5211	-0.6251	0.0142
AT4G15850	3.42488	1.62638	-1.07439	0.04525
AT5G22630	98.587	196.418	0.994458	5e-05
AT1G14970	2.9816	1.28296	-1.2166	0.0386
AT2G23050	4.1169	7.85691	0.932406	0.0236
AT1G75760	99.9549	48.3793	-1.04689	0.01105
AT1G14170	50.9939	76.6389	0.587753	0.0016
AT1G58060	4.25841	7.66777	0.848492	0.00075
AT1G13420	65.5212	101.447	0.630693	0.00515
AT1G75810	36.1753	21.73	-0.735316	0.0128
AT2G42850	12.9555	120.767	3.22059	5e-05
AT3G44510	17.6504	11.2007	-0.656105	0.0417
AT5G41080	30.369	18.56	-0.710401	0.00445
AT1G30570	3.12609	9.12135	1.54489	0.02915
AT4G28440	59.921	26.3692	-1.1842	5e-05
AT1G72440	4.20434	15.8563	1.91511	0.0442
AT3G20015	55.3668	35.8661	-0.6264	0.0006
AT2G33560	15.945	9.72105	-0.713916	0.02435
AT3G27660	4.69869	1.38424	-1.76317	0.04695
AT1G17680	8.61392	13.0176	0.595724	0.01215
AT1G74830	4.26828	9.67601	1.18076	0.00365
AT5G17030	5.34426	1.92365	-1.47415	0.0084
AT2G02500	1.35129	4.57998	1.76101	0.04515
AT2G43800	1.78275	3.46439	0.958499	0.02615
AT2G15220	51.2326	32.1533	-0.672098	0.00245
AT5G64120	173.702	755.256	2.12035	5e-05
AT5G48840	9.42191	5.81457	-0.696348	0.04695
AT1G17840	6.87486	3.40355	-1.01429	0.02375
AT1G11185	11.4265	88.219	2.94871	0.00595
AT1G11380	28.8458	12.9509	-1.15531	0.00205
AT2G42270	1.60986	3.43055	1.0915	0.01935
AT4G24900	4.05343	7.5682	0.900807	0.02805
AT1G14630	1.16835	0	#NAME?	0.0025
AT1G54575	24.0475	41.8463	0.799212	0.00615
AT1G11545	91.2291	34.7964	-1.39056	5e-05
AT4G40090	272.157	597.256	1.13391	5e-05
AT3G28080	0	2.085	inf	0.02525
AT5G50335	1.26797	7.45125	2.55496	0.039
AT2G32250	6.30206	9.90699	0.652623	0.01245
AT1G61520	10.8249	4.85304	-1.1574	0.0098
AT4G32010	8.16081	12.6404	0.631255	0.0043
AT5G07010	22.4781	54.3327	1.2733	5e-05
AT3G47290	18.089	11.9855	-0.593825	0.01055
AT4G33070	14.4655	22.8738	0.66108	0.00445
AT2G02680	12.8582	20.788	0.693062	0.00275
AT5G16870	12.0743	4.9056	-1.29944	0.01515
AT4G13330	5.41905	2.41858	-1.16388	0.0162
AT3G13965	11.8315	23.0923	0.964781	0.01075
AT1G29640	59.6231	19.6794	-1.59919	5e-05
AT4G12450	8.87096	16.4849	0.893987	0.01665
AT4G01335	1.3212	7.38143	2.48205	0.0445
AT2G38750	373.211	167.106	-1.15922	5e-05
AT3G51410	0	8.44975	inf	5e-05
AT1G54970	31.2608	328.202	3.39216	5e-05
AT3G53040	3.74522	1.74076	-1.10533	0.0415
AT2G04040	0.87342	2.63634	1.59379	0.0409
AT4G30470	36.2385	55.4188	0.612851	0.0019
AT5G66220	16.063	9.41197	-0.771175	0.00805
AT3G47340	14.9563	5.19901	-1.52444	5e-05
AT1G13360	285.938	153.438	-0.898043	5e-05
AT3G10930	28.9824	13.1032	-1.14526	0.00365
AT2G20450	78.334	43.1016	-0.861897	0.00035
AT1G65900	2.79823	0.813986	-1.78144	0.0401
AT5G11060	0.695873	2.7811	1.99876	0.02765
AT4G23870	36.3506	11.3364	-1.68102	5e-05
AT5G57710	16.2076	26.4402	0.706059	0.0003
AT5G07980	7.52207	11.3358	0.591685	0.00635
AT3G60220	12.9006	6.95944	-0.8904	0.0118
AT4G12580	5.04513	0	#NAME?	5e-05
AT1G54010	416.418	174.608	-1.25391	5e-05
AT1G61860	6.90524	13.556	0.973173	0.00975
AT3G50110	1.3127	3.62831	1.46676	0.02725
AT5G46190	6.37025	14.4855	1.18518	5e-05
AT5G48412	327.055	207.256	-0.658119	5e-05
AT5G44417	19.494	11.6248	-0.745829	0.0072
AT5G45250	4.76247	7.77061	0.70632	0.0077
AT1G07570	9.0241	5.09454	-0.824833	0.02745
AT1G05300	19.9483	6.87744	-1.53632	5e-05
AT5G19810	0.912961	5.67511	2.63602	0.0426
AT5G62020	11.8096	7.36834	-0.680553	0.02985
AT5G52420	10.7372	6.17644	-0.797775	0.04895
AT2G35000	57.4633	37.3568	-0.621271	0.00135
AT4G24480	23.1596	80.5204	1.79774	5e-05
AT4G26750	19.4998	34.2657	0.813307	0.0003
AT1G30220	6.28928	1.94927	-1.68996	0.00075
AT2G01460	11.7519	17.8256	0.601059	0.0322
AT1G66230	12.897	7.71085	-0.742072	0.02945
AT3G18130	40.3099	24.0436	-0.745483	0.0021
AT3G30122	4.56545	8.84011	0.953308	0.03545
AT5G22390	2.47669	0.397858	-2.63809	0.03505
AT2G23420	9.92833	17.8023	0.842444	0.02105
AT5G57685	238.132	147.554	-0.69052	0.0001
AT4G35790	101.965	153.071	0.586122	0.00025
AT5G02640	15.3709	6.44961	-1.25292	0.00945
AT1G02930	257.243	464.877	0.853716	5e-05
AT3G45130	1.7488	0.604482	-1.53259	0.02965
AT5G13100	23.5854	14.8444	-0.667975	0.00575
AT1G14640	21.1498	32.4608	0.61805	0.00095
AT1G14960	463.769	281.307	-0.721265	5e-05
AT2G24590	154.409	531.473	1.78324	5e-05
AT2G02410	12271.4	3.18614	-11.9112	5e-05
AT4G12110	19.0657	35.0479	0.87835	0.00015
AT2G25482	0	3.57749	inf	5e-05
AT5G57887	124.33	196.406	0.659659	0.0012
AT3G06930	5.76185	12.458	1.11247	0.001
AT5G38820	1.81177	5.38098	1.57047	0.041
AT1G05660	51.9535	15.3971	-1.75457	5e-05
AT4G16442	6.52665	13.2503	1.02161	0.03395
AT3G02870	12.2366	5.71558	-1.09823	0.00915
AT1G28060	9.7984	14.8737	0.602147	0.01175
AT4G25240	6.32509	2.45557	-1.36503	0.0016
AT3G49380	2.48016	16.3775	2.72321	0.00025
AT1G33590	28.6032	43.0792	0.590815	0.00425
AT4G37000	11.6731	5.59855	-1.06006	0.00965
AT2G46860	1.36797	13.8259	3.33727	0.00125
AT5G44260	1.85946	11.397	2.6157	0.0008
AT1G50620	2.41492	7.25281	1.58656	0.0375
AT3G57540	25.3493	13.8379	-0.873316	0.0019
AT5G52830	12.8324	21.9568	0.774884	0.00525
AT3G20940	121.16	65.9838	-0.876724	5e-05
AT2G46020	8.63662	14.4831	0.745836	0.00295
AT3G09940	35.184	19.8035	-0.829166	5e-05
AT4G32605	17.6228	9.95485	-0.823971	0.03165
AT2G35910	17.6074	32.3941	0.879551	0.00025
AT1G19900	120.984	632.188	2.38554	5e-05
AT3G25560	18.6536	29.4297	0.657817	0.00285
AT1G28480	16.8053	7.57331	-1.14992	0.0051
AT5G13330	21.6963	63.2319	1.54321	5e-05
AT1G35625	18.6735	7.1264	-1.38975	0.0075
AT3G61010	14.7006	25.4692	0.792873	0.01285
[truncated: 768 more rows]
