# Supplementary material for: Phosphorylation of CBP20 Links MicroRNA to Root Growth in the Ethylene Response
Source: PLoS Genet. 2016 Nov 21;12(11):e1006437. doi: 10.1371/journal.pgen.1006437 (PMC5147770; doi:10.1371/journal.pgen.1006437)
Supplement: S2 Dataset — (XLSX) [file pgen.1006437.s015.xlsx]

## Sheet: Sheet1
Supplemental Table 6. Differential regulated genes in cbp20 root by ethylene treatment
gene_id	cbp20_root_air	cbp20_root_C2H4	log2(fold_change)	p_value
AT5G65240	35.5862	17.0486	-1.06167	0.02465
AT4G24026	43.7021	67.4422	0.62595	0.0267
AT5G51270	3.22055	7.74683	1.2663	0.0002
AT5G16960	30.5396	18.979	-0.686279	0.01025
AT2G31425	1.30687	0	#NAME?	0.0013
AT2G38100	3.10861	5.88124	0.919851	0.02595
AT5G18050	1.89719	0	#NAME?	0.0011
AT2G34910	39.9131	75.034	0.910683	5e-05
AT2G46830	20.7385	11.1325	-0.897542	0.0006
AT1G64460	81.6329	281.166	1.7842	5e-05
AT2G07835	2.28575	0	#NAME?	0.0008
AT5G65230	15.3578	5.02887	-1.61066	0.0009
AT1G14540	27.1505	5.72748	-2.245	0.01635
AT1G73190	8.06768	3.47601	-1.21472	0.04665
AT1G17190	687.953	391.353	-0.813839	5e-05
AT3G12730	2.69366	6.5938	1.29154	0.01845
AT3G20935	94.6642	55.7656	-0.763445	5e-05
AT2G26740	2.654	9.4537	1.83271	0.0023
AT1G05650	45.2754	16.4453	-1.46105	5e-05
AT4G06746	5.51971	16.4128	1.57216	0.0174
AT2G18620	10.7649	4.71496	-1.19102	0.01195
AT1G02370	4.36869	2.09008	-1.06364	0.0489
AT4G25480	1.95634	0	#NAME?	5e-05
AT2G46150	17.2289	5.83673	-1.5616	0.0001
AT4G00360	46.7954	15.5854	-1.58618	5e-05
AT5G57620	44.5399	87.9069	0.980879	5e-05
AT5G22890	32.9162	50.5002	0.617492	0.00145
AT2G03800	33.3639	9.8782	-1.75597	0.00435
AT5G21130	2.71984	7.18569	1.4016	0.02865
AT3G54940	6.59001	4.00118	-0.719857	0.04995
AT4G34580	26.586	71.184	1.42088	5e-05
AT3G20370	136.753	87.3799	-0.646196	5e-05
AT1G73165	217.816	25.86	-3.07431	0.038
AT1G21700	4.526	7.57628	0.743253	0.0139
AT3G49110	190.941	101.567	-0.910702	5e-05
AT1G14810	22.6625	13.8801	-0.707291	0.0061
AT3G11385	1.81958	0.628553	-1.5335	0.03375
AT5G49080	14.0853	56.9315	2.01503	5e-05
AT4G00230	9.41458	19.0737	1.01861	0.00095
AT3G47510	82.4995	124.098	0.589027	0.00605
AT5G15950	41.6808	22.2736	-0.904048	5e-05
AT1G67481	5.30261	0	#NAME?	0.04805
AT5G36140	6.08652	1.51955	-2.00198	0.0461
AT2G31730	33.013	56.2846	0.769704	0.00145
AT1G09170	4.35705	7.09997	0.704462	0.02985
AT2G18980	298.933	149.085	-1.00369	5e-05
AT1G61560	35.0379	22.8022	-0.619744	0.01285
AT2G47650	81.0044	148.04	0.869913	5e-05
AT2G14090	2.94329	5.79949	0.978495	0.0153
AT2G42430	16.6492	26.0355	0.645027	0.01435
AT1G07890	1373.9	744.031	-0.884846	5e-05
AT1G73590	11.0845	7.02236	-0.658522	0.01075
AT4G32480	86.9377	149.845	0.785419	5e-05
AT1G72900	48.7025	18.9923	-1.35858	5e-05
AT1G33280	4.19507	9.59168	1.19309	0.01685
AT4G39770	22.1806	14.185	-0.644935	0.01205
AT1G21130	154.146	65.5886	-1.23278	5e-05
AT5G59250	7.0584	3.06481	-1.20354	0.0029
AT3G57785	57.3672	27.2665	-1.0731	0.0002
AT2G20060	23.0189	15.0477	-0.613274	0.02245
AT1G25530	22.5959	47.1645	1.06164	0.00065
AT5G03795	5.55321	2.53737	-1.12999	0.013
AT5G61480	6.30663	4.13042	-0.610582	0.0375
AT5G16950	16.324	7.80858	-1.06386	0.04945
AT4G22080	11.8521	42.1843	1.83157	5e-05
AT1G77530	27.3193	11.4349	-1.25647	0.00025
AT1G21110	154.146	65.5886	-1.23278	5e-05
AT3G30214	33.2764	8.12006	-2.03493	0.0169
AT3G14590	19.3672	40.5636	1.06657	5e-05
AT4G29820	10.8721	17.5164	0.688074	0.01415
AT4G02715	26.8702	48.9246	0.864553	5e-05
AT1G77590	29.2501	12.5543	-1.22026	5e-05
AT3G20470	60.1992	20.2989	-1.56834	5e-05
AT5G56160	3.61498	6.68023	0.88591	0.011
AT5G40990	1.22731	0	#NAME?	5e-05
AT3G24450	53.179	83.1844	0.645457	0.00195
AT1G28370	5.92122	59.7733	3.33553	5e-05
AT4G34380	1.3152	13.8048	3.39182	5e-05
AT1G26170	6.32502	163.318	4.69047	5e-05
AT5G06640	167.357	469.028	1.48675	5e-05
AT5G61290	13.9102	4.14558	-1.74649	0.0067
AT3G54560	39.7706	23.4271	-0.763526	0.00995
AT1G72930	48.7025	18.9923	-1.35858	5e-05
AT1G32200	5.98289	9.9175	0.729133	0.0307
AT4G13180	241.274	85.3434	-1.49932	5e-05
AT3G50660	32.2206	15.6304	-1.04362	5e-05
AT1G02450	1.0978	0	#NAME?	0.0008
AT4G10500	14.5489	5.61129	-1.3745	0.0007
AT4G31470	45.067	26.0164	-0.792649	0.0073
AT3G51860	30.9071	10.9449	-1.49768	5e-05
AT1G15040	66.2994	183.421	1.46809	5e-05
AT5G65990	42.8131	22.9689	-0.898373	0.00465
AT5G59220	105.797	38.2607	-1.46736	5e-05
AT5G62310	3.18252	7.68937	1.2727	5e-05
AT1G52700	0	2.70508	inf	5e-05
AT1G72390	0.890007	3.04079	1.77256	0.0212
AT5G12300	3.82257	9.95	1.38015	0.00095
AT4G33500	2.17536	663.561	8.25283	5e-05
AT3G50970	337.959	734.933	1.12076	5e-05
AT1G64000	8.08418	3.17234	-1.34955	0.0251
AT4G30430	2.20555	7.89406	1.83963	0.04225
AT4G37700	195.684	61.188	-1.6772	5e-05
AT2G21940	16.5406	29.8387	0.851175	0.01725
AT3G16460	3568.29	2253.48	-0.663077	0.0007
AT4G22190	9.6623	6.31342	-0.613945	0.04655
AT1G35515	43.6457	26.7917	-0.704052	0.0059
AT1G72230	191.02	92.0034	-1.05396	5e-05
AT3G28910	38.1885	19.0174	-1.00581	5e-05
AT1G51640	6.79984	3.78356	-0.845756	0.02985
AT5G12030	1.8105	0	#NAME?	0.0014
AT1G77520	27.3193	11.4349	-1.25647	0.00025
AT2G37380	6.32824	2.29686	-1.46214	0.0243
AT1G61340	7.01636	3.65755	-0.939845	0.04455
AT5G64890	99.306	49.137	-1.01507	5e-05
AT3G26060	3.31077	7.31471	1.14363	0.0314
AT2G38090	10.9963	16.5093	0.586262	0.0251
AT4G13660	154.186	263.423	0.772708	5e-05
AT1G70420	25.5398	12.6822	-1.00994	0.0007
AT3G47690	5.71786	3.34377	-0.773998	0.04455
AT2G11891	0	57.2497	inf	5e-05
AT5G40100	12.0417	45.494	1.91764	0.00055
AT2G05540	42.566	18.5098	-1.20141	5e-05
AT4G14040	263.967	472.547	0.8401	5e-05
AT5G26340	72.3266	30.9513	-1.22452	5e-05
AT3G46220	8.19446	12.794	0.642745	0.01065
AT2G40820	46.4848	100.726	1.11561	5e-05
AT1G28190	7.47669	12.4672	0.737661	0.0259
AT1G01430	22.5161	14.975	-0.588396	0.01225
AT5G25250	10.4646	5.7704	-0.85878	0.014
AT4G11610	4.84746	9.87818	1.02702	0.0028
AT1G48690	8.35794	25.1825	1.5912	0.0129
AT2G30040	19.25	11.6584	-0.723485	0.00515
AT1G25230	120.424	194.171	0.689207	5e-05
AT5G44820	9.59295	22.1059	1.20439	0.0001
AT2G45540	4.57731	8.19766	0.840713	0.0028
AT1G53680	47.5917	86.5611	0.863008	5e-05
AT3G58190	10.8819	6.11008	-0.832669	0.0462
AT3G14850	17.2184	36.2692	1.07479	0.0001
AT4G25770	38.3311	69.2711	0.853736	5e-05
AT3G18260	10.5339	20.1989	0.939242	0.01045
AT1G43580	35.3579	20.0554	-0.81804	0.0002
AT4G24130	256.442	105.198	-1.28552	5e-05
AT5G39493	1.65443	0	#NAME?	0.04115
AT1G74080	9.76729	5.47534	-0.835009	0.0215
AT1G77600	1.73784	2.99863	0.787008	0.0245
AT1G26770	5.01601	2.15222	-1.22072	0.03775
AT4G29240	1.34756	0.293886	-2.19702	0.0465
AT3G22231	1.10353	0	#NAME?	0.00085
AT1G19250	9.19215	1.6447	-2.48257	0.0002
AT2G05070	22.5715	6.94964	-1.69949	5e-05
AT2G25240	10.0649	25.7159	1.35334	5e-05
AT1G51800	28.2873	70.2723	1.3128	5e-05
AT5G12970	0.706271	2.6796	1.92373	0.0296
AT1G23410	31.1877	14.777	-1.07762	0.0066
AT4G24890	1.07433	2.91362	1.43938	0.0122
AT4G12480	120.793	723.645	2.58275	5e-05
AT4G27440	27.4494	51.3069	0.902378	0.00205
AT3G50400	62.5835	14.3488	-2.12485	5e-05
AT3G52630	18.8124	7.31167	-1.36341	0.04085
AT5G17050	5.52004	2.18738	-1.33547	0.00985
AT3G29075	27.9482	45.266	0.695672	0.00345
AT3G06868	5.28757	1.5112	-1.80691	0.00545
AT5G08330	26.5329	11.6553	-1.18679	5e-05
AT1G23140	12.5401	22.7281	0.857922	0.0225
AT2G44995	0	1.05818	inf	0.0012
AT3G23480	293.373	111.703	-1.39307	5e-05
AT1G14290	45.0761	27.3575	-0.720428	0.00065
AT1G70370	47.3191	19.6123	-1.27066	5e-05
AT4G01920	1.96411	3.4837	0.826742	0.04915
AT5G18080	13.2393	0	#NAME?	5e-05
AT4G16260	312.92	794.918	1.34501	5e-05
AT2G30520	104.097	43.5882	-1.25592	5e-05
AT1G67110	56.8968	33.7403	-0.753876	0.00015
AT3G19200	4.68725	20.0135	2.09416	0.00015
AT5G67200	3.13237	1.07328	-1.54522	0.0205
AT1G34520	12.0061	27.3176	1.18607	0.0002
AT1G70880	59.4316	37.6907	-0.657021	0.00395
AT2G29000	3.72743	8.84253	1.24628	0.0001
AT5G27560	1.56558	7.49437	2.25911	0.0008
AT2G01130	4.41286	129.904	4.87958	0.03555
AT4G18910	23.5772	11.1855	-1.07576	0.0005
AT5G41765	1.91646	0	#NAME?	0.001
AT1G48320	25.3377	40.8292	0.688313	0.0102
AT1G03830	3.331	1.09882	-1.6	0.0026
AT3G01370	4.30064	6.5141	0.599014	0.0233
AT5G23010	59.8882	38.3256	-0.643965	0.00015
AT2G32020	30.5701	4.909	-2.63862	0.00025
AT1G07750	187.686	90.1666	-1.05765	5e-05
AT2G38550	26.4009	15.8103	-0.739725	0.00205
AT2G03090	10.3206	4.59977	-1.16589	0.0011
AT2G38230	16.0245	4.47395	-1.84066	0.0004
AT5G44110	40.3289	16.1889	-1.31681	5e-05
AT1G16230	0	1.17662	inf	0.0135
AT1G49350	3.35494	6.51885	0.958329	0.04535
AT3G61750	18.9294	11.5069	-0.718132	0.01175
AT2G41730	27.0804	2.88486	-3.23068	0.0016
AT5G14150	5.11177	8.52814	0.738409	0.0429
AT4G15393	10.0515	5.89724	-0.769304	0.00975
AT2G18150	59.0961	26.8804	-1.13651	5e-05
AT1G56240	1.53111	0	#NAME?	5e-05
AT1G33260	5.2768	16.5261	1.64701	5e-05
AT2G40900	101.844	48.648	-1.06592	5e-05
AT1G43850	3.4717	8.27097	1.25242	0.0027
AT3G01961	0	30.7383	inf	0.0005
AT1G25450	20.632	11.2999	-0.868579	0.00085
AT1G75390	22.8233	52.1597	1.19243	5e-05
AT4G15120	17.138	10.3356	-0.729577	0.0318
AT5G46920	5.66165	2.72519	-1.05487	0.00745
AT4G23260	1.01587	0.102229	-3.31284	0.0299
AT4G08300	8.5173	5.11445	-0.735818	0.027
AT5G54160	478.093	885.631	0.889414	5e-05
AT1G29020	6.28289	13.4716	1.10042	0.00015
AT1G15100	229.04	109.57	-1.06375	5e-05
AT1G76690	286.28	153.098	-0.902974	5e-05
AT1G27420	13.8176	7.91434	-0.803971	0.01775
AT4G31590	20.6051	31.0612	0.592112	0.0014
AT4G26810	13.4145	2.41572	-2.47328	0.0059
AT2G05160	2.48558	4.72159	0.92569	0.01935
AT2G34070	54.3244	21.8981	-1.31079	5e-05
AT2G03430	5.67804	17.8488	1.65236	0.00195
AT4G01630	34.7302	7.10047	-2.2902	5e-05
AT3G58850	32.2809	7.23738	-2.15714	0.00015
AT1G29300	32.7897	17.5742	-0.899781	0.0479
AT1G08960	8.43207	4.9466	-0.769451	0.0144
AT4G27410	144.101	90.0061	-0.678982	0.0002
AT1G29370	4.65119	10.1323	1.12329	0.001
AT4G04955	31.8164	20.0426	-0.666701	0.00095
AT3G24530	22.5109	14.5418	-0.630414	0.00585
AT1G02220	18.2385	8.91963	-1.03193	0.00125
AT1G16445	12.2498	21.5521	0.815066	0.0024
AT5G19240	108.624	283.95	1.3863	5e-05
AT5G16330	0	1.45675	inf	0.0006
AT1G02570	13.6989	28.2745	1.04544	0.00015
AT5G62630	20.3314	13.2277	-0.620147	0.00495
AT2G48130	313.542	166.286	-0.914994	0.0001
AT3G17110	52.3399	25.1193	-1.05911	0.00035
AT1G60110	4.94284	9.21703	0.89896	0.00705
AT1G16060	25.0112	9.78379	-1.35411	5e-05
AT3G20898	23.321	41.9808	0.848097	0.0076
AT4G01037	2.2109	0.929769	-1.24969	0.0499
AT2G46915	19.69	32.2	0.709597	0.0212
AT2G19810	9.64693	5.25515	-0.876337	0.01495
AT3G54530	4.363	1.1534	-1.91942	0.03115
AT1G11800	6.68722	2.90497	-1.20288	0.00435
AT2G34650	3.78119	11.0989	1.5535	0.00045
AT3G22120	23.7327	50.9714	1.10281	0.0017
AT1G72510	250.816	148.215	-0.758935	5e-05
AT2G24440	48.7191	26.8584	-0.859114	5e-05
AT4G17280	115.008	42.8376	-1.42479	5e-05
AT3G22060	11.4909	5.7396	-1.00147	0.0119
AT2G37678	23.2678	49.3025	1.08333	5e-05
AT5G25350	65.9012	241.1	1.87125	5e-05
AT1G21780	62.2612	94.31	0.599079	0.0029
AT5G35950	63.3638	22.8278	-1.47287	5e-05
AT4G00210	5.14605	23.307	2.17922	0.0033
AT5G24355	2.53754	0	#NAME?	0.00055
AT4G03113	2.74452	17.9675	2.71076	0.0047
AT1G69530	28.7697	15.963	-0.849824	0.0007
AT2G23118	55.278	0	#NAME?	0.04805
AT2G28570	27.6172	62.1027	1.16909	5e-05
AT5G49270	17.9431	40.4629	1.17317	5e-05
AT1G75160	2.60974	7.68034	1.55726	0.0015
AT3G58620	18.195	8.24077	-1.14269	5e-05
AT3G49350	24.1609	41.8686	0.793198	5e-05
AT3G63470	20.0492	12.1868	-0.718223	0.0038
AT2G33820	1.93134	4.55069	1.23648	0.02995
AT3G62300	3.85899	8.72694	1.17725	0.00885
AT1G73120	34.7819	18.7513	-0.891348	0.0063
AT1G55210	216.003	124.807	-0.791354	5e-05
AT4G14560	10.9414	19.3585	0.823165	0.0249
AT5G62130	32.863	19.5854	-0.74669	0.00065
AT2G32270	37.3281	78.8364	1.0786	5e-05
AT4G35070	1.73365	4.4701	1.3665	0.03685
AT5G42600	1007.5	396.416	-1.34569	5e-05
AT3G21690	16.3521	7.58911	-1.10748	0.0001
AT4G27450	59.1168	118.166	0.999171	5e-05
AT5G15150	18.7435	10.8382	-0.79026	0.00415
AT1G73840	13.6576	22.6465	0.729584	0.00335
AT1G35210	2.85929	0	#NAME?	5e-05
AT2G23620	230.155	359.866	0.644856	5e-05
AT2G39210	58.7345	133.07	1.17991	5e-05
AT5G63130	21.8896	8.23563	-1.4103	0.03165
AT1G30840	7.63543	16.673	1.12673	0.0008
AT2G30395	22.6199	48.0783	1.0878	5e-05
AT1G18870	11.5974	2.83821	-2.03074	5e-05
AT1G33100	11.5828	7.4232	-0.641864	0.0353
AT1G79320	27.525	69.8011	1.34251	0.04305
AT5G15210	5.20407	12.4273	1.2558	0.00115
AT5G01330	17.564	7.09522	-1.3077	0.0016
AT4G22212	515.662	335.677	-0.619353	0.0016
AT4G33790	25.1985	9.93423	-1.34286	5e-05
AT1G64400	7.17406	2.66357	-1.42943	0.00065
AT1G15460	12.2949	3.12555	-1.97588	5e-05
AT1G28310	5.03253	2.44653	-1.04055	0.0126
AT5G57000	34.8945	21.2509	-0.715473	0.0167
AT5G25570	3.86511	11.3974	1.56012	0.03
AT3G25880	0	11.9297	inf	0.0422
AT5G22530	2.41616	0	#NAME?	5e-05
AT4G07960	3.42212	23.1531	2.75824	5e-05
AT1G01770	60.668	118.186	0.962046	5e-05
AT5G52250	6.40426	2.1236	-1.59252	0.003
AT1G02205	14.6163	9.34662	-0.645057	0.0147
AT5G47550	66.7504	34.6307	-0.946724	0.00115
AT1G09155	11.2456	17.5326	0.64068	0.0319
AT3G58865	11.1187	6.22599	-0.836612	0.03905
AT2G16660	1.47867	4.40478	1.57477	0.00395
AT1G58440	61.8362	35.3748	-0.80573	5e-05
AT3G28880	3.09405	6.46062	1.06218	0.00375
AT2G01420	23.6786	14.9597	-0.662501	0.0014
AT5G43380	6.1586	3.30137	-0.899537	0.0392
AT1G34330	7.79766	20.7949	1.41511	5e-05
AT5G66170	302.059	879.35	1.54161	5e-05
AT1G68238	26.9722	10.0097	-1.43008	0.03425
AT2G47160	58.3754	148.02	1.34236	5e-05
AT5G27420	19.7401	11.5118	-0.778017	0.00195
AT1G29700	4.0087	1.61653	-1.31024	0.04585
AT5G61350	9.60036	18.0874	0.913821	0.0001
AT5G41750	1.13754	0.462753	-1.29761	0.0405
AT3G10450	1.80591	3.8881	1.10634	0.02635
AT4G28790	6.91565	2.51882	-1.45712	0.00155
AT3G56275	71.4592	30.8497	-1.21186	5e-05
AT1G01090	171.197	108.463	-0.658456	5e-05
AT5G66610	10.7997	5.70922	-0.919625	0.04345
AT1G11920	0.411405	5.77199	3.81044	0.0057
AT2G01580	12.9818	4.90783	-1.40333	0.01135
AT5G13930	5.28817	0.981079	-2.43033	0.00405
AT4G33730	61.7969	123.833	1.00278	0.0001
AT2G37600	53.0983	34.7096	-0.613331	0.0302
AT3G63180	0.969263	6.00006	2.63002	0.00625
AT5G27000	5.53147	9.13693	0.724048	0.0046
AT5G23170	5.39198	2.28018	-1.24166	0.03375
AT2G40550	27.6361	48.3644	0.807391	0.0001
AT5G59040	0	1.76079	inf	0.0012
AT1G66180	252.459	388.545	0.622032	5e-05
AT1G59940	24.2598	58.0183	1.25794	5e-05
AT5G19870	13.6314	22.1154	0.698116	0.0096
AT5G01550	9.29021	4.5336	-1.03505	0.00265
AT2G21050	6.1765	1.86591	-1.72691	0.00305
AT5G54540	151.759	269.432	0.828139	5e-05
AT4G25560	16.2904	2.88978	-2.49499	0.0008
AT2G13550	5.10459	2.42034	-1.07659	0.0386
AT1G56420	14.2462	7.15639	-0.993273	0.02855
AT3G05830	14.9687	25.9924	0.796144	0.00305
AT1G33700	34.7069	58.8938	0.762896	5e-05
AT5G40390	31.0669	14.0977	-1.13991	5e-05
AT3G47420	29.8754	14.533	-1.03963	5e-05
AT1G05010	43.3287	172.614	1.99415	5e-05
AT5G40290	28.7203	46.3036	0.689054	0.00235
AT5G05880	25.1894	57.0689	1.17989	0.00155
AT3G23460	293.373	111.703	-1.39307	5e-05
AT4G21670	6.04873	9.25554	0.613685	0.01625
AT5G26080	8.08872	24.6425	1.60716	0.00615
AT1G69930	7.70263	1.22551	-2.65197	0.0074
AT5G65550	2.96483	5.88295	0.98859	0.00225
AT2G31180	10.0506	36.6858	1.86795	5e-05
AT2G41510	0.593711	2.05644	1.79232	0.03635
AT1G48930	13.2904	52.8903	1.99262	5e-05
AT4G34680	40.5046	24.4693	-0.727116	0.00305
AT2G26290	17.3885	51.1966	1.55792	5e-05
AT5G66780	15.1012	5.21491	-1.53395	0.01265
AT4G16760	139.401	241.281	0.79147	5e-05
AT1G12560	73.2882	170.252	1.21602	5e-05
AT1G64510	12.5848	23.1938	0.882052	0.00655
AT4G10450	45.2988	29.8415	-0.602156	0.01235
AT4G04940	2.14523	1.09659	-0.9681	0.0452
AT3G60690	27.4874	18.1322	-0.600215	0.03725
AT1G48130	32.6265	18.5155	-0.817306	0.00125
AT3G07340	30.8813	48.9127	0.663473	0.0006
AT4G05110	7.98745	3.67733	-1.11907	0.00635
AT1G33790	4.78431	10.8984	1.18774	0.00115
AT2G29060	15.9779	29.5773	0.888415	0.0002
AT1G35516	43.6457	26.7917	-0.704052	0.0059
AT5G67400	103.795	349.353	1.75095	5e-05
AT4G09950	14.9334	23.2931	0.641365	0.03255
AT1G12040	15.028	44.8966	1.57895	5e-05
AT1G27610	6.10199	26.2142	2.103	0.01265
AT1G32810	6.68328	10.1656	0.60507	0.0107
AT5G45310	29.8866	51.0882	0.77349	0.0006
AT3G57070	34.2586	19.4817	-0.814346	0.00015
AT2G41980	7.42567	12.2806	0.725787	0.0314
AT5G66080	13.2916	7.48252	-0.828916	0.0374
AT3G17465	92.2534	54.3302	-0.763848	5e-05
AT5G39610	18.6803	91.04	2.28498	5e-05
AT3G50930	12.7715	5.4147	-1.23798	5e-05
AT2G34610	43.7136	103.458	1.24289	5e-05
AT3G22580	9.99276	0	#NAME?	5e-05
AT4G34760	12.9349	3.2014	-2.01449	0.01285
AT3G50760	5.69299	2.13128	-1.41747	0.0101
AT1G04730	1.99175	0.866445	-1.20085	0.0367
AT5G22460	3.7721	7.0533	0.902929	0.04335
AT5G50360	3.3518	1.04931	-1.67549	0.03155
AT2G28690	5.82117	16.5406	1.50663	0.00095
AT2G40880	12.3703	32.9875	1.41504	0.0133
AT5G36170	7.114	12.079	0.763768	0.0106
AT5G07680	133.194	85.5728	-0.638302	0.01515
AT1G26370	14.2239	29.9578	1.07461	5e-05
AT1G24530	13.6298	23.1196	0.762349	0.00395
AT1G55860	6.32722	9.60586	0.602342	0.02545
AT1G59750	32.1706	49.8938	0.633118	0.00155
AT2G26560	10.7821	3.90266	-1.46611	0.0008
AT5G02390	1.43247	3.36356	1.23148	0.01825
AT1G76878	28.0837	16.8435	-0.737546	0.0194
AT5G65830	5.29784	10.2537	0.952667	0.02005
AT1G53800	2.92023	5.32844	0.867632	0.0402
AT1G54940	3.42784	9.02092	1.39597	0.0014
AT3G62060	3.17701	8.51304	1.422	0.0027
AT3G22886	5.62433	22.1313	1.97633	5e-05
AT5G60020	37.7685	71.7334	0.925463	0.0001
AT1G21400	3.88399	19.4787	2.32629	5e-05
AT5G52310	72.1192	158.311	1.13431	5e-05
AT1G47590	16.0716	8.93055	-0.847693	0.0138
AT2G40610	34.8904	6.68232	-2.38441	5e-05
AT3G52460	17.5148	26.8157	0.614505	0.02125
AT5G23280	18.1256	11.2923	-0.682686	0.013
AT2G36640	3.80029	0.569113	-2.73932	0.0056
AT3G13782	17.9926	32.9016	0.870753	0.00965
AT5G41040	339.715	172.175	-0.980455	5e-05
AT5G46845	16.5793	39.3175	1.24579	0.00035
AT1G19220	5.17205	9.41866	0.864786	0.00025
AT2G45970	14.6195	4.78964	-1.60991	5e-05
AT5G61930	1.01649	4.20429	2.04826	0.00525
AT1G58400	8.6105	13.2824	0.625346	0.00685
AT1G54410	1384.39	2263.53	0.709326	5e-05
AT5G42460	4.06536	8.22939	1.0174	0.01315
AT1G12430	4.85732	8.40341	0.790814	0.0027
AT4G29190	10.4118	18.7635	0.849707	0.0023
AT4G33050	11.1007	6.06925	-0.871055	0.0028
AT4G25050	11.0207	4.69572	-1.23079	0.03295
AT5G51350	2.88208	4.65006	0.69014	0.0354
AT5G07100	7.24465	15.6658	1.11264	0.00165
AT5G04950	30.3794	10.2473	-1.56784	5e-05
AT3G53490	10.0407	25.3334	1.33518	0.00025
AT1G17170	687.953	391.353	-0.813839	5e-05
AT4G25707	72.5513	24.5461	-1.56351	0.0005
AT2G37180	487.981	229.496	-1.08835	5e-05
AT3G06435	0.506766	3.80304	2.90776	0.02085
AT1G76130	10.3878	5.78399	-0.844757	0.01185
AT1G60130	4.94284	9.21703	0.89896	0.00705
AT1G29540	3.44452	8.14022	1.24076	0.04825
AT4G20235	14.648	6.03846	-1.27845	0.003
AT5G54300	16.6783	6.31053	-1.40214	0.00325
AT3G22830	10.3155	2.50777	-2.04033	0.00015
AT4G14780	5.72772	15.2718	1.41484	0.0001
AT5G21080	0.148353	2.14067	3.85096	0.00875
AT4G37060	444.014	284.539	-0.641977	0.00015
AT3G56140	8.42969	13.4691	0.676097	0.0067
AT3G54200	91.6727	56.8522	-0.689276	0.00875
AT2G15730	5.79357	3.23184	-0.842097	0.04285
AT5G16230	9.64299	23.5035	1.28532	0.0205
AT1G32930	9.03318	20.047	1.15008	0.0158
AT2G25735	14.0572	4.45281	-1.65852	0.01255
AT4G09650	18.5303	11.6305	-0.671971	0.0486
AT5G15750	23.6418	14.4513	-0.71014	0.0236
AT3G04370	8.33868	3.14073	-1.40872	0.00845
AT1G35580	272.588	161.775	-0.752736	5e-05
AT3G58010	8.52269	14.426	0.759288	0.01985
AT3G50410	5.20788	0.972909	-2.42032	0.00775
AT5G42930	11.413	7.40986	-0.623165	0.02915
AT1G65000	17.5027	28.9764	0.727303	0.0248
AT4G14640	4.84472	81.1294	4.06574	0.0001
AT1G01100	282.3	184.664	-0.612326	0.00085
AT1G68850	44.1831	17.2023	-1.36089	5e-05
AT5G23030	13.4433	27.0707	1.00985	0.00015
AT3G57410	79.8856	123.079	0.623571	5e-05
AT3G16770	68.2488	195.406	1.5176	5e-05
AT2G38600	2.3554	0	#NAME?	5e-05
AT5G45940	58.6631	149.531	1.34992	5e-05
AT5G09980	31.9918	15.6367	-1.03276	0.0043
AT1G26420	2.49297	0.899745	-1.47027	0.0413
AT1G12090	292.691	188.405	-0.63554	0.00025
AT2G26710	11.3233	19.3594	0.773743	0.00105
AT3G52290	17.7051	37.5486	1.08459	0.0235
AT2G17270	5.76431	2.82975	-1.02648	0.027
AT1G22620	9.08736	15.1267	0.735162	0.002
AT5G03730	21.411	51.4251	1.26412	5e-05
AT5G01747	14.9569	3.8207	-1.9689	0.0134
AT5G56240	27.9079	50.0517	0.842746	5e-05
AT1G55330	833.845	358.139	-1.21926	5e-05
AT4G01670	17.5825	34.3178	0.964816	0.00055
AT1G35670	40.5723	63.2451	0.640458	0.0004
AT2G32990	7.17107	4.53796	-0.660146	0.04175
AT2G29130	6.81941	15.678	1.20102	5e-05
AT4G15760	73.5819	39.5489	-0.895713	5e-05
AT4G02390	5.54249	9.51026	0.77895	0.00895
AT2G38640	98.7246	54.1478	-0.866508	5e-05
AT3G13950	6.8965	2.6679	-1.37016	0.04
AT1G11120	6.33194	1.34478	-2.23527	0.03805
AT4G33220	13.5351	8.23546	-0.716782	0.0083
AT3G01670	13.8519	30.7961	1.15267	5e-05
AT5G56100	30.698	52.8081	0.782614	0.0042
AT2G15890	82.8254	124.282	0.58547	0.0015
AT4G25270	9.7	17.2168	0.827759	0.0181
AT3G27884	58.8607	32.6759	-0.84908	0.0007
AT3G18230	11.0582	20.416	0.884587	0.00035
AT5G47060	32.5453	74.6603	1.19789	5e-05
AT4G16640	6.80064	2.37696	-1.51656	0.0035
AT5G17980	2.94316	1.4259	-1.0455	0.0133
AT2G34430	20.1213	9.38116	-1.10088	0.0016
AT1G21760	62.2612	94.31	0.599079	0.0029
AT1G57560	10.6947	37.2847	1.80169	5e-05
AT3G62040	158.065	77.4561	-1.02907	5e-05
AT1G55020	10.3882	5.55753	-0.902436	0.001
AT4G33610	424.776	111.475	-1.92998	5e-05
AT1G27720	0.583654	1.84159	1.65777	0.0441
AT4G38770	77.1638	43.3431	-0.832123	5e-05
AT3G05680	3.90097	6.13868	0.654096	0.00265
AT5G09760	21.2866	13.1355	-0.696471	0.00205
AT3G42658	5.84731	1.53442	-1.93008	0.04145
AT2G43290	102.723	56.6181	-0.859429	0.00015
AT5G16010	24.0917	11.5939	-1.05517	0.001
AT4G11350	3.94266	1.58607	-1.31372	0.02295
AT1G36060	21.7499	108.127	2.31364	5e-05
AT3G14270	13.1201	21.0411	0.68143	0.0056
AT2G47540	56.8079	134.26	1.24086	5e-05
AT1G02400	12.9056	24.4332	0.920848	0.00045
AT5G54380	36.2601	22.0581	-0.717076	0.0003
AT1G69240	5.41128	21.3491	1.98013	5e-05
AT4G00305	14.8134	2.31227	-2.67952	0.0238
AT5G58900	35.3891	61.4163	0.795316	5e-05
AT2G33210	15.0418	9.86876	-0.608033	0.009
AT3G29035	92.5824	198.417	1.09972	5e-05
AT1G78860	4.52904	1.56059	-1.53712	0.0192
AT2G46510	6.081	2.3151	-1.39324	0.001
AT3G50820	25.541	14.6395	-0.80295	0.00165
AT3G50280	10.5179	6.34207	-0.729821	0.0336
AT4G03140	4.2331	11.2853	1.41466	0.00335
AT2G24230	6.41157	3.17315	-1.01476	0.0083
AT3G24750	12.261	5.93318	-1.0472	0.0106
AT1G49570	172.882	653.37	1.91811	5e-05
AT4G01290	18.6855	34.5263	0.885774	0.0002
AT4G30420	20.37	75.209	1.88446	5e-05
AT5G49100	6.65396	3.71158	-0.842179	0.02
AT5G54490	48.673	123.341	1.34145	5e-05
AT3G61560	20.1827	39.0266	0.951341	0.00885
AT2G07042	11.0234	17.367	0.655781	0.01645
AT1G67195	119.096	58.9382	-1.01485	0.0001
AT1G02810	25.2322	61.975	1.29642	5e-05
AT5G62280	7.53613	39.8352	2.40215	5e-05
AT1G33415	2.99589	6.09897	1.02558	0.02845
AT3G46080	23.9591	6.09259	-1.97545	0.0036
AT5G19890	9.66194	171.686	4.15132	5e-05
AT5G45260	3.91998	6.07424	0.631857	0.0104
AT1G01060	36.3917	20.2552	-0.845317	5e-05
AT1G01660	3.55061	10.4694	1.56004	0.0003
AT2G13820	145.596	82.1226	-0.826119	0.0001
AT3G15980	574.421	341.638	-0.74964	5e-05
AT2G17450	55.3528	30.4181	-0.863729	0.00115
AT5G23730	7.16502	3.57717	-1.00215	0.01045
AT3G15450	545.567	1297.7	1.25013	5e-05
AT3G61440	150.838	282.996	0.907787	5e-05
AT2G28470	125.187	76.6348	-0.708015	5e-05
AT4G23700	101.449	294.985	1.53989	5e-05
AT1G68660	20.3934	9.963	-1.03345	0.0082
AT1G79520	27.6289	17.0162	-0.69927	0.0317
AT4G37950	1.6873	0.687522	-1.29524	0.04225
AT3G25190	134.225	29.0693	-2.20709	5e-05
AT4G31250	9.2788	18.5493	0.999356	0.0118
AT5G25610	177.454	81.424	-1.12392	5e-05
AT4G35985	2.06123	5.63968	1.45211	0.0199
AT2G23030	60.0345	91.5681	0.609053	0.0008
AT1G18100	42.2159	139.71	1.72657	5e-05
AT5G62770	54.6149	34.3629	-0.668442	0.003
AT2G41225	0	2.43968	inf	0.0011
AT4G17788	10.0398	23.3985	1.22069	5e-05
AT5G53500	7.83898	16.4569	1.06995	5e-05
AT2G16280	43.8864	21.4931	-1.0299	5e-05
AT5G66052	60.2282	21.3283	-1.49767	5e-05
AT5G28080	27.8536	61.6168	1.14546	5e-05
AT1G27740	24.1694	50.7828	1.07116	5e-05
AT5G64320	2.35718	0.734399	-1.68242	0.0255
AT5G24313	19.4008	53.9015	1.47421	5e-05
AT5G09590	17.3123	11.5236	-0.587204	0.00845
AT4G28180	7.04084	1.88092	-1.90431	0.0289
AT4G14490	3.13404	0.964288	-1.70049	0.0295
AT1G07560	4.04078	8.4078	1.0571	0.00355
AT5G63270	58.233	225.139	1.95091	5e-05
AT1G51355	1.33287	0	#NAME?	5e-05
AT4G17490	76.7093	27.286	-1.49124	5e-05
AT4G30410	53.3916	32.6113	-0.711239	0.00585
AT1G24580	6.05396	1.64447	-1.88026	0.03225
AT1G78730	0.660252	3.76912	2.51314	0.01545
AT4G33010	21.284	33.8827	0.670782	0.00015
AT4G09990	35.9636	59.1555	0.717974	0.00065
AT4G25710	72.5513	24.5461	-1.56351	0.0005
AT4G30210	83.2975	54.6047	-0.609248	0.00025
AT2G29620	5.85213	13.9655	1.25484	5e-05
AT5G15948	41.6808	22.2736	-0.904048	5e-05
AT4G18880	24.2003	15.503	-0.642478	0.00465
AT1G18670	3.84565	2.18188	-0.817656	0.0432
AT2G18800	12.3254	1.59682	-2.94835	0.00015
AT1G75580	4.07568	10.2066	1.32439	0.0245
AT5G45160	4.16648	7.16571	0.782281	0.00865
AT1G35560	5.29538	1.83136	-1.53182	0.00575
AT1G76470	8.50525	18.8709	1.14974	0.00155
AT2G10940	31.9434	5.36504	-2.57385	0.00285
AT2G28970	2.30731	4.32796	0.907476	0.0191
AT1G71020	17.6487	11.1994	-0.656151	0.0045
AT3G51280	8.54792	4.19063	-1.02841	0.0071
AT5G22860	3.24131	1.29571	-1.32283	0.04055
AT2G46590	12.4989	21.8953	0.808814	0.01365
AT3G02790	44.6456	69.3471	0.635316	0.0126
AT5G17390	12.0258	25.5249	1.08577	0.00215
AT5G02550	19.8683	93.1656	2.22933	5e-05
AT1G11050	10.9164	6.71978	-0.70001	0.0074
AT5G06390	28.726	16.5187	-0.798256	5e-05
AT1G58460	1.66698	0	#NAME?	0.00045
AT3G14350	56.2625	95.1275	0.757688	5e-05
AT1G18290	8.7213	22.1421	1.34417	0.00025
AT5G63650	13.5818	32.1463	1.24298	0.0001
AT4G26010	90.9624	239.18	1.39476	0.0001
AT5G67060	3.51409	16.3523	2.21827	5e-05
AT4G20160	0.593366	1.64102	1.4676	0.0266
AT3G25730	16.0569	54.5227	1.76366	5e-05
AT1G04300	20.3174	30.4893	0.585584	0.01155
AT5G65650	19.0386	11.5135	-0.7256	0.0243
AT4G25830	13.9139	6.67982	-1.05864	0.00825
AT3G22550	14.4518	8.36305	-0.789148	0.00605
AT1G60010	72.5018	195.347	1.42995	5e-05
AT5G01320	17.564	7.09522	-1.3077	0.0016
AT5G47220	2.94674	11.6427	1.98224	0.00305
AT3G26500	9.11135	13.9301	0.612464	0.0343
AT3G49930	20.2872	12.2435	-0.728562	0.0334
AT3G21750	6.58715	3.20183	-1.04076	0.0095
AT1G52690	346.46	754.948	1.12369	5e-05
AT2G43340	62.502	35.5591	-0.813684	0.03835
AT1G12950	6.55386	22.0001	1.74709	5e-05
AT4G22830	11.192	26.8565	1.26281	5e-05
AT3G09925	112.797	178.638	0.663302	0.00545
AT2G33170	8.29627	16.8031	1.01819	5e-05
AT5G54020	4.12623	7.26877	0.816887	0.02815
AT5G48150	34.1068	52.7135	0.62811	0.00055
AT4G35720	7.20493	16.7553	1.21756	0.0004
AT2G14220	0.401026	1.54856	1.94916	0.03905
AT3G20555	0	6.05319	inf	0.0012
AT5G49870	0.487402	2.04378	2.06805	0.0296
AT2G20750	54.2678	4.91082	-3.46606	5e-05
AT3G13480	10.7627	20.2007	0.908361	0.02815
AT2G22400	7.1577	12.2962	0.780641	0.00405
AT1G55460	14.6249	9.01964	-0.697283	0.0071
AT5G08650	2.05724	4.14566	1.01089	0.0241
AT2G22770	62.4838	24.2083	-1.36798	5e-05
AT5G41570	14.5521	3.74539	-1.95803	0.00195
AT3G49120	190.941	101.567	-0.910702	5e-05
AT2G28400	33.2528	12.0753	-1.46142	5e-05
AT1G16630	3.20473	1.65437	-0.953919	0.03865
AT4G03505	28.9417	49.4977	0.77421	0.001
AT1G53160	0	1.34297	inf	5e-05
AT3G18980	10.779	6.2788	-0.779666	0.01795
AT5G12340	12.715	3.2916	-1.94967	0.0113
AT5G42040	0	1.8785	inf	0.0013
AT1G19650	4.34352	7.7683	0.838734	0.007
AT1G48745	25.0643	13.6494	-0.876799	0.0225
AT5G24910	4.21657	6.85544	0.701179	0.0357
AT1G43560	8.18443	15.4264	0.914443	0.03165
AT5G25240	25.3005	11.1458	-1.18266	0.00415
AT1G12669	0	3.9208	inf	0.001
AT4G30500	13.224	7.10595	-0.896059	0.04265
AT5G57540	79.4572	423.707	2.41482	5e-05
AT5G19800	91	196.432	1.11009	0.0005
AT5G03670	16.44	52.0153	1.66173	5e-05
AT4G28025	34.7915	69.4586	0.997419	0.00085
AT1G52155	18.0429	10.744	-0.747901	0.0216
AT5G64343	33.0002	51.5765	0.64424	0.0022
AT4G21650	2.73292	7.64421	1.48392	5e-05
AT3G48030	27.8328	13.4235	-1.05202	0.0444
AT3G23255	11.5088	4.53499	-1.34356	0.01365
AT3G60550	24.7286	66.9007	1.43584	5e-05
AT1G19373	0	864.228	inf	0.0016
AT1G19020	54.4134	22.311	-1.28621	0.00065
AT1G19530	313.556	1530.76	2.28746	5e-05
AT2G31110	6.4511	13.2917	1.04291	0.00395
AT1G74010	11.3423	6.61437	-0.778044	0.0221
AT2G03200	47.5864	30.2092	-0.655561	0.02385
AT4G26320	447.545	254.328	-0.815342	5e-05
AT4G34138	36.6754	23.8159	-0.622888	0.00115
AT4G30930	14.4673	9.37329	-0.626165	0.0407
AT4G13650	0.9644	2.3702	1.2973	0.0081
AT1G65570	8.02664	15.8451	0.981174	0.0021
AT5G06100	28.1762	15.0296	-0.906672	0.01325
AT3G47530	2.13154	0.562387	-1.92226	0.0262
AT1G12290	3.5816	54.5859	3.92985	0.00345
AT1G03870	552.63	358.04	-0.626194	5e-05
AT5G02270	41.9212	19.2785	-1.12069	0.02185
AT1G48000	1.93005	6.3233	1.71204	0.0212
AT1G70460	22.0378	53.6118	1.28257	0.00015
AT4G25640	41.7836	24.2888	-0.782648	0.00025
AT3G45430	3.04203	1.16917	-1.37955	0.01895
AT2G41970	26.788	41.339	0.625914	0.0022
AT2G47200	29.3586	10.8225	-1.43974	0.0031
AT5G14940	3.29544	9.84705	1.57922	0.00045
AT5G44910	20.5321	34.4782	0.747803	0.0056
AT4G28460	8.03682	1.06956	-2.90961	0.0157
AT3G06740	19.9481	10.5763	-0.915421	0.0173
AT5G48960	7.4722	4.95988	-0.591228	0.04645
AT3G14362	8.45558	20.5737	1.28283	0.0011
AT5G24570	23.5523	49.0685	1.05893	0.0076
AT2G26410	4.35546	8.78237	1.01178	0.00735
AT5G54500	425.064	909.568	1.0975	5e-05
AT3G50330	1.39164	9.98044	2.84232	0.0009
AT5G65560	2.96483	5.88295	0.98859	0.00225
AT1G48480	24.6841	12.9743	-0.927926	5e-05
AT2G35990	10.2706	17.4023	0.760761	0.0219
AT4G16141	15.3541	9.74316	-0.656167	0.04785
AT3G61890	114.266	45.4568	-1.32983	5e-05
AT5G47980	34.301	17.1247	-1.00218	5e-05
AT2G46660	9.48893	19.2379	1.01964	0.0001
AT5G01790	1.68775	6.95557	2.04307	0.02225
AT1G15210	57.8128	34.9724	-0.725171	5e-05
AT1G04160	2.5295	6.11413	1.27329	5e-05
AT4G00430	172.395	58.2681	-1.56494	5e-05
AT4G28530	9.96013	22.797	1.19461	5e-05
AT3G17450	92.2534	54.3302	-0.763848	5e-05
AT5G44410	12.0024	7.34408	-0.708668	0.01125
AT5G48920	54.9005	90.3821	0.719218	0.0002
AT1G05020	0.480338	5.03211	3.38904	0.00145
AT1G51340	3.97911	1.4031	-1.50383	0.0387
AT4G16270	5.75908	1.87459	-1.61926	0.01325
AT1G69900	8.90531	4.89618	-0.86301	0.01965
AT5G13910	53.6927	87.4615	0.70392	0.00315
AT2G46340	20.3272	10.6552	-0.93186	5e-05
AT1G07150	7.90372	15.2353	0.946816	0.00165
AT4G21120	12.449	8.05025	-0.628926	0.01685
AT1G58235	37.7842	16.2124	-1.22069	5e-05
AT1G49800	0	1.09367	inf	0.0009
AT4G27520	15.5422	25.4019	0.708745	0.01995
AT4G33420	181.017	110.874	-0.707199	5e-05
AT1G01600	8.71435	3.53875	-1.30015	0.00065
AT1G32690	37.4165	63.3143	0.758855	0.00105
AT2G35770	14.3018	3.47014	-2.04313	5e-05
AT4G00872	1.7917	0	#NAME?	0.00085
AT5G40270	28.7203	46.3036	0.689054	0.00235
AT3G27925	10.6119	6.74	-0.654861	0.02925
AT3G12540	12.7875	22.8922	0.840116	0.00085
AT2G30933	2.73615	6.26774	1.1958	0.0297
AT3G18200	36.923	102.011	1.46613	5e-05
AT2G18210	15.6474	7.02388	-1.15558	0.0046
AT2G36220	46.958	31.26	-0.587052	0.0209
AT1G67030	80.6784	51.8505	-0.637825	0.00075
AT5G35190	28.8119	55.405	0.943352	0.0002
AT3G01970	4.43272	17.7639	2.00269	5e-05
AT3G58160	0.481163	1.58703	1.72173	0.0093
AT4G36600	6.82344	2.78854	-1.29099	0.0499
AT5G67020	2.83307	21.4497	2.92052	5e-05
AT1G67340	22.0311	77.0084	1.80547	5e-05
AT3G29250	1000.81	409.848	-1.28801	5e-05
AT2G06005	6.42858	11.0184	0.777348	0.0375
AT5G55620	2.41844	9.56675	1.98395	0.0429
AT1G36922	2.18151	0	#NAME?	0.00115
AT4G37410	147.011	95.621	-0.620527	0.0008
AT2G17220	29.3438	19.3347	-0.601863	0.00325
AT1G64160	13.592	2.94991	-2.20402	0.00215
AT2G31190	1.83829	4.28321	1.22033	0.02455
AT2G26540	1.46791	4.13282	1.49336	0.0214
AT4G15530	5.99527	11.0599	0.883438	0.00085
AT3G49620	8.96597	4.65507	-0.945659	0.048
AT3G23000	209.935	138.806	-0.596881	0.00715
AT3G57580	1.13319	3.24636	1.51844	0.01655
AT1G01453	6.65028	28.8682	2.11799	5e-05
AT5G13180	185.425	378.791	1.03056	5e-05
AT3G22800	10.8427	35.2172	1.69956	5e-05
AT2G24690	3.5253	6.095	0.789882	0.01115
AT4G25190	3.91169	16.3373	2.06231	5e-05
AT1G61420	34.6457	63.8247	0.881441	5e-05
AT5G61600	57.1951	32.4738	-0.816617	0.00015
AT1G69690	2.21387	4.92841	1.15455	0.02395
AT1G59725	3.41315	11.5777	1.76218	0.0021
AT5G24290	13.7278	7.78363	-0.818588	0.0028
AT2G22750	15.2528	3.85438	-1.98451	0.0002
AT3G43270	6.41458	13.5947	1.08361	0.0001
AT1G77640	1.82565	6.41296	1.81258	0.01445
AT1G44350	9.25418	3.94426	-1.23035	0.00125
AT1G80050	47.9531	23.3831	-1.03616	5e-05
AT2G03720	20.0826	55.6917	1.47152	5e-05
AT2G39180	4.44125	7.58416	0.772024	0.00915
AT2G28440	12.7327	28.0179	1.13781	0.00465
AT1G64780	47.3091	13.5366	-1.80525	5e-05
AT1G23710	45.5014	20.8929	-1.1229	5e-05
AT5G65160	5.96274	11.2192	0.911925	0.00135
AT4G01720	7.29124	13.6345	0.90303	0.02855
AT4G14690	6.71325	2.69977	-1.31418	0.03995
AT3G56970	18.2654	9.77851	-0.901427	0.01135
AT1G18270	45.5153	69.9936	0.620872	0.00015
AT5G26000	3.30223	6.2885	0.929275	0.0132
AT5G19040	30.9409	15.119	-1.03315	5e-05
AT5G16590	53.8774	29.6365	-0.862306	5e-05
AT2G42880	24.6795	44.2686	0.842968	0.00035
AT1G23205	31.1088	18.1055	-0.780895	0.00765
AT5G17300	15.1816	6.65308	-1.19022	0.01345
AT1G70280	5.76432	8.86901	0.621622	0.0428
AT5G42510	185.804	295.543	0.669587	0.0003
AT5G39240	85.3724	45.1313	-0.919642	0.02885
AT3G23920	49.3208	31.9833	-0.624879	0.0003
AT5G45580	8.833	20.046	1.18234	0.00375
AT5G41810	28.8018	13.6995	-1.07203	5e-05
AT3G52340	13.0495	40.9055	1.6483	5e-05
AT4G25250	72.8185	22.4617	-1.69683	5e-05
AT3G23570	26.9194	15.7912	-0.76953	0.00395
AT5G53980	51.1198	341.884	2.74155	5e-05
AT5G62420	24.3224	2.70553	-3.1683	5e-05
AT3G23730	26.7719	12.8913	-1.05432	0.0001
AT4G35060	110.094	69.5924	-0.661729	0.0002
AT1G05450	13.0335	1.71214	-2.92835	0.0004
AT2G22330	47.7953	23.5327	-1.02221	5e-05
AT2G16405	16.3395	36.4601	1.15795	0.04335
AT3G46700	137.06	89.5124	-0.614651	0.0007
AT1G52190	9.14354	5.91109	-0.629327	0.0258
AT1G05680	41.2277	17.9988	-1.19571	5e-05
AT3G01472	332.076	553.887	0.738079	5e-05
AT1G60870	4.78546	9.14431	0.934218	0.02165
AT5G40630	17.939	9.827	-0.868279	0.021
AT2G32690	53.4933	15.3519	-1.80095	5e-05
AT3G15250	7.68481	1.95479	-1.975	0.005
AT3G18490	48.9764	30.7534	-0.671343	0.00065
AT2G23330	1.10189	2.21776	1.00912	0.02545
AT5G25140	10.982	6.06164	-0.85736	0.0151
AT4G16980	22.722	5.09775	-2.15616	0.00015
AT2G38760	146.111	92.1226	-0.665441	5e-05
AT1G17550	36.1649	22.5935	-0.678681	0.0002
AT5G25930	11.3064	5.37223	-1.07355	0.003
AT5G59940	4.13507	6.53239	0.659698	0.04135
AT4G34610	5.08515	8.68685	0.772543	0.0092
AT2G44080	9.55131	162.61	4.08957	5e-05
AT5G51300	11.8084	17.9238	0.602055	0.00275
AT2G36530	524.905	346.363	-0.599772	5e-05
AT3G25570	5.4793	9.67123	0.819708	0.01135
AT5G12170	20.2727	54.748	1.43326	0.0001
AT2G37360	14.3303	9.20983	-0.637819	0.0077
AT2G22510	184.875	114.82	-0.687171	0.00015
AT1G50040	3.02679	9.47324	1.64607	0.03135
AT5G49170	0.644691	4.2308	2.71425	0.0214
AT3G54830	3.98725	1.70912	-1.22214	0.0277
AT5G06090	28.1762	15.0296	-0.906672	0.01325
AT5G40090	4.81674	8.02696	0.736796	0.0434
AT2G24260	98.7013	155.797	0.658523	0.0002
AT3G61880	0.721152	2.51387	1.80153	0.0451
AT5G46870	7.03778	33.8039	2.264	5e-05
AT2G46430	13.9355	6.02884	-1.20882	5e-05
AT1G06840	13.7594	21.8897	0.669837	0.0135
AT4G22840	11.192	26.8565	1.26281	5e-05
AT3G10572	6.50691	11.0989	0.770378	0.0284
AT2G33320	5.56955	8.63442	0.632538	0.02515
AT4G27870	117.152	77	-0.605455	0.0005
AT5G25190	2.85548	9.89215	1.79255	0.00855
AT1G34670	16.2936	8.97777	-0.859874	0.0083
AT3G43700	3.79092	6.75287	0.832952	0.04745
AT3G61300	1.49805	3.06252	1.03163	0.039
AT4G25470	2.42878	0.461637	-2.3954	0.04265
AT1G74458	413.853	675.113	0.706012	0.00155
AT5G64620	53.3162	30.4004	-0.810484	0.0038
AT3G23030	138.957	251.109	0.853679	0.00575
AT5G61650	34.954	64.3284	0.879997	0.00065
AT5G66600	15.2556	8.68728	-0.812362	0.0204
AT4G09760	11.4013	3.82692	-1.57495	0.0007
AT3G17420	48.8294	89.8002	0.878968	5e-05
AT2G36307	14.8829	24.0337	0.691401	0.0338
AT5G52260	20.2007	11.6593	-0.792922	0.0205
AT5G58360	3.78714	11.3211	1.57983	0.0048
AT5G45210	5.84687	3.44479	-0.763248	0.03
AT1G27620	6.99487	19.3409	1.46729	5e-05
AT4G31320	44.7171	76.0857	0.766799	0.00475
AT1G48325	0	1.46259	inf	0.028
AT5G15350	200.852	128.115	-0.648697	0.0003
AT4G03150	1.345	5.13893	1.93386	0.0315
AT1G29120	18.9244	43.0804	1.18678	5e-05
AT4G11280	14.7679	6.46574	-1.19157	0.00025
AT5G55400	12.9291	20.6535	0.675761	0.0022
AT1G27680	2.94946	5.58891	0.922118	0.018
AT1G61580	35.0379	22.8022	-0.619744	0.01285
AT5G62810	15.4685	25.8736	0.742145	0.0011
AT5G57290	200.668	116.374	-0.786035	5e-05
AT1G18420	8.26021	18.404	1.15577	0.0004
AT5G20730	5.25417	9.86416	0.908734	0.0394
AT1G74950	36.1004	22.6971	-0.669505	0.00425
AT5G20860	2.60324	0.64032	-2.02344	0.0204
AT1G25320	4.90041	24.258	2.30749	5e-05
AT4G03390	24.1648	36.5967	0.598805	0.00055
AT3G05155	53.8505	31.1222	-0.791018	5e-05
AT5G49120	1.14459	0	#NAME?	0.00065
AT5G40590	1.76552	48.4864	4.77941	5e-05
AT5G41410	6.81915	3.62914	-0.909966	0.00685
AT1G22650	2.72224	0.63316	-2.10415	0.0251
AT3G12580	33.0049	20.0626	-0.718173	0.00045
AT2G46630	7.57955	12.1191	0.677098	0.03545
AT2G47270	91.307	274.872	1.58996	5e-05
AT2G43370	3.50409	7.44857	1.08792	0.02155
AT5G48900	35.7654	21.2235	-0.7529	0.00045
AT1G67700	6.50739	11.3347	0.8006	0.0382
AT1G65920	2.78389	5.55929	0.997796	0.00225
AT3G44050	3.62862	1.36113	-1.41461	0.00135
AT1G16120	5.98719	3.17281	-0.916118	0.0417
AT2G15490	137.518	67.5512	-1.02557	5e-05
AT5G40800	15.1174	9.17262	-0.720802	0.04965
AT1G28330	204.456	321.014	0.650847	0.00015
AT3G15540	26.8333	17.6516	-0.604225	0.01765
AT3G60490	11.3391	20.9306	0.884307	0.0114
AT3G04630	18.9572	40.5331	1.09636	0.0001
AT2G30020	16.9277	9.43383	-0.843472	0.0033
AT1G70950	5.17758	9.5068	0.876682	0.0093
AT2G26760	15.3493	10.0454	-0.611645	0.02635
AT1G75090	12.8598	7.37445	-0.802263	0.0418
AT5G40490	8.50557	3.25035	-1.38781	0.0279
AT2G24420	48.7191	26.8584	-0.859114	5e-05
AT5G16240	5.75542	2.83862	-1.01973	0.0206
AT1G44800	325.337	210.985	-0.624795	5e-05
AT2G24762	64.6003	23.6798	-1.44788	5e-05
AT5G22800	5.2178	2.84185	-0.876612	0.0089
AT5G04390	1.67788	5.00515	1.57677	0.0096
AT5G64010	3.56483	7.59341	1.09091	0.00985
AT1G11530	24.833	46.7087	0.911433	0.00675
AT3G62280	2.04395	4.94782	1.27543	0.0461
AT1G78210	30.7906	14.8826	-1.04887	0.0001
AT2G44820	15.5279	9.91789	-0.646759	0.0398
AT2G30750	12.4249	1.36708	-3.18407	5e-05
AT5G43310	5.66204	10.4433	0.883182	0.0005
AT3G15710	28.812	50.6566	0.81408	0.00245
AT5G22500	15.9894	25.4596	0.671099	0.00265
AT2G22880	37.5272	240.764	2.68161	5e-05
AT3G51600	19.3605	43.3318	1.16231	0.0002
AT5G19910	6.92315	12.1236	0.808311	0.0413
AT1G20220	23.3893	14.657	-0.674261	0.00265
AT3G59930	183.103	287.485	0.650831	0.0005
AT4G03965	1.22995	0	#NAME?	5e-05
AT5G61550	4.94007	9.03029	0.870242	0.00135
AT3G52870	27.5669	43.807	0.668222	0.00055
AT2G38170	25.25	13.4348	-0.91031	5e-05
AT4G35190	9.32329	72.8186	2.9654	5e-05
AT1G17450	3.52945	5.70098	0.691766	0.00485
AT4G22610	60.5835	28.6988	-1.07793	0.00075
AT5G62100	15.201	8.39683	-0.856248	0.0155
AT5G47900	13.0282	6.33434	-1.04037	5e-05
AT2G40370	13.837	6.97539	-0.988182	0.0342
AT1G22610	7.10929	12.1166	0.769203	0.048
AT1G06000	42.2124	23.0624	-0.872126	0.0004
AT4G18140	12.133	19.6897	0.698509	0.0028
AT1G69780	25.0074	13.4382	-0.896018	0.001
AT1G71880	37.8452	24.2161	-0.644144	0.00095
AT1G61360	34.6457	63.8247	0.881441	5e-05
AT4G29440	3.25744	6.83131	1.06842	0.00085
AT2G40520	27.6361	48.3644	0.807391	0.0001
AT5G57010	4.14681	2.11736	-0.969737	0.0367
AT1G30070	23.215	11.5217	-1.01071	0.02305
AT4G31730	41.2662	12.8907	-1.67863	5e-05
AT1G56150	0	1.18872	inf	0.0013
AT1G71980	47.8888	85.9783	0.844284	5e-05
AT2G46200	3.31051	7.97275	1.26802	0.00535
AT4G26640	9.16348	15.6234	0.769745	0.00205
AT5G27240	0.61101	1.56572	1.35756	0.0221
AT3G59100	4.23067	6.81629	0.6881	0.0023
AT5G55250	15.5195	4.17384	-1.89464	5e-05
AT2G37820	2.13577	6.43592	1.59139	0.0212
AT5G12080	14.4857	8.63052	-0.747112	0.001
AT3G22620	1131.66	657.939	-0.782418	5e-05
AT1G61810	89.8959	52.005	-0.789605	5e-05
AT3G55720	12.0826	28.2335	1.22448	5e-05
AT4G14920	5.44383	12.6267	1.21379	5e-05
AT5G58860	88.0431	43.5619	-1.01514	5e-05
AT5G51670	21.5058	43.9941	1.03258	5e-05
AT5G36925	13.4742	2.83471	-2.24893	0.0471
AT1G66140	17.8086	28.4882	0.677795	0.00415
AT2G41230	1.66496	29.5384	4.14903	5e-05
AT3G10190	33.2002	16.721	-0.989528	0.0026
AT1G78230	2.1477	0.619993	-1.79246	0.01515
AT3G29575	125.598	81.2416	-0.628524	0.00015
AT3G51290	12.1959	6.06969	-1.0067	0.00955
AT5G62720	186.267	115.477	-0.689768	0.00015
AT5G02750	3.82105	14.0889	1.88252	5e-05
AT4G37630	6.18559	2.45374	-1.33393	0.0281
AT1G79030	22.1001	14.1699	-0.64122	0.0031
AT4G28040	247.87	718.785	1.53598	5e-05
AT5G16340	1.65336	0.286322	-2.52969	0.03945
AT5G64440	27.1343	51.9514	0.937048	5e-05
AT5G40440	41.606	16.9935	-1.29181	0.0375
AT3G59220	93.4413	159.434	0.770825	5e-05
AT3G22840	13.6825	1.91804	-2.83463	0.0006
AT5G03210	20.5307	9.09124	-1.17523	0.02195
AT1G80110	19.1224	12.5224	-0.610745	0.03495
AT2G36080	13.3906	35.5211	1.40745	5e-05
AT1G63730	0.997042	2.22461	1.15783	0.0198
AT5G44210	5.14117	13.0577	1.34474	0.0041
AT4G31380	6.40705	1.67748	-1.93336	0.01315
AT5G63950	5.57918	8.74541	0.648473	0.00625
AT1G43140	2.58434	5.57251	1.10853	0.0052
AT4G12320	1.91743	0.514814	-1.89705	0.02655
AT2G29650	2.45111	0.652321	-1.90978	0.0193
AT1G20980	26.3968	40.5469	0.619227	0.00025
AT3G52710	28.2638	18.3408	-0.623899	0.0088
AT5G53660	3.30663	7.69344	1.21827	0.0052
AT5G02020	46.6543	88.444	0.922752	5e-05
AT2G47890	20.0303	10.8495	-0.884557	0.00215
AT5G65320	2.15227	5.95577	1.46843	0.031
AT5G47990	530.176	299.257	-0.825087	5e-05
AT4G28250	9.01854	2.64742	-1.76831	0.0011
AT3G07540	1.72729	0.613128	-1.49425	0.04595
AT1G79250	0.399187	6.42644	4.00888	0.0048
AT5G11490	22.9135	35.0191	0.611946	0.0013
AT3G50980	17.9096	34.1582	0.931498	0.00385
AT4G32270	10.909	20.592	0.916562	0.0028
AT5G37010	5.32598	2.55829	-1.05787	0.00905
AT5G38750	0	3.05717	inf	0.00055
AT3G53810	11.4789	6.7005	-0.77664	0.00485
AT3G11410	201.162	87.7353	-1.19713	5e-05
AT2G40170	24.6635	11.8887	-1.05278	0.00425
AT5G12330	4.86629	10.9694	1.17259	0.00135
AT2G39700	35.1732	12.6719	-1.47284	5e-05
AT1G69920	10.0356	2.67471	-1.90767	0.00105
AT1G78990	24.0795	7.86661	-1.61399	5e-05
AT3G63060	4.13175	0.591542	-2.8042	0.0375
AT2G47550	5.31278	40.2732	2.92228	5e-05
AT3G16080	122.273	81.0709	-0.592845	0.00335
AT2G30100	10.4742	6.38562	-0.713941	0.02065
AT4G29550	128.76	5.00707	-4.68457	5e-05
AT4G14940	16.5772	27.4233	0.7262	0.0005
AT4G28640	9.27894	23.8718	1.36327	0.0044
AT4G35160	85.5131	183.775	1.10372	5e-05
AT5G59845	15.2174	34.3296	1.17373	0.0021
AT1G78600	20.0795	30.5298	0.604495	0.01085
AT1G23720	9.85537	2.24911	-2.13155	0.00045
AT1G50420	20.635	43.5217	1.07665	5e-05
AT3G54590	117.004	277.182	1.24427	5e-05
AT5G06570	33.4048	66.9059	1.00208	5e-05
AT5G16990	30.5396	18.979	-0.686279	0.01025
AT1G14700	13.351	6.23265	-1.09903	0.0019
AT5G10210	26.0915	13.0557	-0.998893	0.0013
AT5G36270	19.5652	43.1689	1.1417	0.0004
AT1G29350	4.65119	10.1323	1.12329	0.001
AT5G53550	113.977	210.032	0.88187	5e-05
AT1G55152	23.3751	10.8986	-1.10083	0.00625
AT1G68540	1.01207	3.69062	1.86655	0.02845
AT4G38890	18.3247	28.1397	0.618824	0.0113
AT2G17500	334.556	199.77	-0.743907	5e-05
AT5G05900	25.1894	57.0689	1.17989	0.00155
AT5G19260	6.9589	13.1229	0.915152	0.0163
AT5G16980	30.5396	18.979	-0.686279	0.01025
AT3G51300	12.1959	6.06969	-1.0067	0.00955
AT5G63520	5.43037	3.07353	-0.821153	0.04995
AT5G63660	63.518	265.09	2.06124	0.0007
AT2G31725	33.013	56.2846	0.769704	0.00145
AT1G66400	26.0558	15.9584	-0.707289	0.0419
AT4G22210	515.662	335.677	-0.619353	0.0016
AT2G30400	8.08215	19.144	1.24408	0.0014
AT1G72890	48.7025	18.9923	-1.35858	5e-05
AT2G36840	6.02503	10.3307	0.777895	0.01435
AT5G64430	34.275	55.7362	0.701456	0.0001
AT2G16060	22.858	72.3874	1.66304	5e-05
AT1G80160	2.5949	15.6325	2.5908	0.0003
AT5G14360	29.0394	45.2644	0.640367	0.0162
AT5G15780	5.22367	1.75057	-1.57724	0.0135
AT4G13670	5.8177	10.4315	0.84242	0.0213
AT2G15340	2.80705	0.667756	-2.07166	0.0318
AT3G08860	22.256	83.4668	1.90701	5e-05
AT2G35530	3.73963	6.45467	0.78745	0.04555
AT2G38870	36.6462	23.3473	-0.650409	0.0401
AT3G05920	29.7208	60.5173	1.02587	0.0137
AT5G57340	21.4342	59.8268	1.48088	5e-05
AT2G42670	9.41433	14.1327	0.586112	0.0397
AT5G14200	61.0857	29.3232	-1.05879	5e-05
AT1G21100	154.146	65.5886	-1.23278	5e-05
AT4G29920	1.55878	0.64647	-1.26976	0.0466
AT1G72910	48.7025	18.9923	-1.35858	5e-05
AT4G08770	46.8887	21.4491	-1.12832	5e-05
AT4G27860	117.152	77	-0.605455	0.0005
AT5G65880	31.5176	12.6879	-1.31271	0.0299
AT2G40940	51.6198	146.905	1.50889	5e-05
AT3G09790	6.82987	12.4891	0.870737	0.03335
AT3G18680	1.95149	9.34899	2.26023	0.00085
AT1G69270	13.747	8.47484	-0.697855	0.02735
AT4G22640	9.36541	18.1274	0.952756	0.0469
AT3G53200	20.2009	96.4245	2.25498	5e-05
AT2G34330	2.08245	9.06829	2.12255	0.00835
AT1G01650	17.5416	31.7236	0.854774	5e-05
AT5G59740	1.77755	5.07193	1.51265	0.0135
AT3G59290	2.76082	4.88986	0.824696	0.00475
AT5G62330	17.836	6.17242	-1.53089	0.0387
AT4G29690	30.4668	20.2262	-0.591016	0.00715
AT1G79200	8.07475	20.7615	1.36242	0.0271
AT1G01780	60.668	118.186	0.962046	5e-05
AT5G19560	2.45558	7.6135	1.6325	0.00035
AT5G23190	51.0697	11.4578	-2.15613	5e-05
AT1G11300	1.1835	0.274069	-2.11044	0.0069
AT1G73990	15.6085	8.61418	-0.857547	0.00375
AT1G14040	15.4489	24.6254	0.672643	0.00235
AT5G57920	2.40559	8.89175	1.88608	0.01345
AT1G22440	107.209	209.65	0.967562	5e-05
AT1G64480	24.8555	47.6706	0.939535	0.0023
AT2G37290	5.39165	9.27333	0.78236	0.00475
AT1G14120	8.52269	3.49511	-1.28597	0.0052
AT1G02730	6.32628	4.21507	-0.585801	0.0211
AT2G01530	1320.9	2169.55	0.71587	5e-05
AT5G56120	6.47137	1.53581	-2.07508	0.036
AT1G20410	5.94672	12.6692	1.09116	0.001
AT1G30480	10.9674	7.05403	-0.636704	0.04915
AT2G18350	9.02579	19.9815	1.14654	0.00095
AT1G43160	78.2924	145.65	0.895563	5e-05
AT1G60540	0.62437	3.18167	2.34931	0.0426
AT3G05858	0	1.73415	inf	0.0012
AT2G30600	37.0268	58.042	0.64853	5e-05
AT3G15820	40.2949	24.6183	-0.710867	0.0018
AT2G24980	6.82781	48.8215	2.83802	5e-05
AT4G00370	98.0395	37.0492	-1.40392	0.008
AT1G47270	4.61014	12.7772	1.47069	0.0003
AT5G53280	24.0138	15.96	-0.589403	0.0315
AT5G13580	72.2381	20.6689	-1.8053	5e-05
AT3G45300	230.148	370.225	0.685841	5e-05
AT3G11390	1.09413	2.70082	1.30361	0.0257
AT1G25560	53.3582	136.407	1.35414	5e-05
AT1G69260	54.0183	27.0026	-1.00035	5e-05
AT1G06040	145.022	78.575	-0.884134	5e-05
AT5G19730	7.81194	3.22311	-1.27723	0.0023
AT1G02230	7.07475	2.54346	-1.47589	0.0112
AT2G04030	20.7808	12.202	-0.768134	0.00425
AT3G29410	4.5325	13.8842	1.61506	5e-05
AT2G21140	61.2159	20.7381	-1.56162	5e-05
AT5G19875	42.3757	23.5161	-0.849585	0.0026
AT1G02920	415.656	152.653	-1.44513	5e-05
AT5G42580	113.803	36.7569	-1.63045	5e-05
AT3G12210	16.689	9.69973	-0.782876	0.0378
AT3G16430	3568.29	2253.48	-0.663077	0.0007
AT2G41660	187.297	83.2267	-1.17021	5e-05
AT1G55750	8.00798	12.5137	0.644	0.0181
AT1G77300	3.36324	7.1104	1.08008	0.0003
AT2G41880	11.1393	6.76311	-0.719899	0.015
AT2G28860	35.8979	17.3139	-1.05197	0.02765
AT5G64310	153.006	86.271	-0.826646	0.00015
AT1G44575	23.6265	13.8073	-0.774971	0.0081
AT5G65166	0	26.9675	inf	0.0011
AT5G43420	6.40191	1.98285	-1.69093	0.0019
AT5G16220	11.2408	17.4049	0.630755	0.0118
AT1G06350	10.6893	5.79144	-0.884171	0.01725
AT5G62490	10.348	4.16334	-1.31355	0.0149
AT3G21890	4.74289	0.724358	-2.71099	0.00255
AT1G77450	130.385	76.3739	-0.771624	5e-05
AT3G24430	5.21569	2.92084	-0.836473	0.03125
AT5G22790	9.7664	6.06188	-0.688061	0.02
AT5G15260	18.1211	28.1539	0.635667	0.00795
AT4G08410	4.37596	19.1551	2.13006	5e-05
AT3G54500	38.0082	23.8228	-0.673968	0.0003
AT1G27950	98.4438	48.1331	-1.03227	5e-05
AT4G22520	2.15293	0	#NAME?	0.04115
AT4G25820	309.465	684.317	1.14489	5e-05
AT1G64950	33.3617	19.7118	-0.759133	0.00015
AT1G67980	3.28781	0	#NAME?	5e-05
AT5G09520	400.43	115.61	-1.79228	5e-05
AT3G47620	15.1179	7.52492	-1.00651	0.0001
AT3G03920	44.7684	29.3414	-0.609544	0.00715
AT1G49720	11.5714	21.4794	0.892383	0.00165
AT4G12330	6.32635	2.35963	-1.42281	0.0016
AT2G44230	17.061	7.84305	-1.12122	5e-05
AT3G55980	26.6274	9.44918	-1.49465	5e-05
AT2G43890	1.004	0	#NAME?	5e-05
AT2G28660	17.5123	31.1627	0.831451	0.00245
AT3G05480	1.55817	0.398986	-1.96544	0.03885
AT5G05180	7.61298	2.47867	-1.6189	0.0012
AT3G24670	60.8111	102.444	0.752432	0.00035
AT2G28060	17.1183	28.7475	0.747894	0.01035
AT1G60050	8.39349	17.8171	1.08592	0.00035
AT4G18890	8.88258	4.09992	-1.11538	0.0117
AT5G14780	106.402	382.131	1.84455	5e-05
AT3G51110	9.69731	6.03896	-0.683286	0.0381
AT1G01750	59.2715	186.521	1.65393	5e-05
AT1G03090	32.7597	57.151	0.802857	5e-05
AT4G39795	19.4306	8.07189	-1.26735	0.0125
AT4G29930	42.2784	8.8409	-2.25766	5e-05
AT3G13790	216.44	106.089	-1.02869	5e-05
AT1G49450	25.6306	10.1246	-1.34	5e-05
AT3G22540	31.3558	10.3636	-1.5972	0.00045
AT5G42330	8.60116	3.51954	-1.28914	0.0166
AT5G04020	14.4929	9.21364	-0.653504	0.0235
AT3G13190	7.89386	3.85266	-1.03487	0.0296
AT1G06080	7.42124	23.9404	1.68971	5e-05
AT1G07720	23.6684	12.4789	-0.923472	0.0001
AT1G11950	5.37136	9.11587	0.763092	0.00485
AT1G63600	4.02406	26.1977	2.70271	5e-05
AT5G49850	3.51627	0.341402	-3.3645	0.0275
AT1G64470	37.2057	132.616	1.83366	5e-05
AT1G66700	98.9025	26.3544	-1.90797	5e-05
AT2G33450	11.5206	30.0153	1.38148	0.01095
AT5G57530	79.4572	423.707	2.41482	5e-05
AT1G03820	11.3291	5.34423	-1.08398	0.0241
AT4G12010	6.52539	10.0149	0.618008	0.0083
AT1G76220	18.2345	29.9777	0.71722	0.02275
AT2G39580	5.78758	8.68731	0.585948	0.0044
AT1G06870	44.0237	27.188	-0.695311	0.0005
AT1G76230	2.18685	8.72286	1.99595	0.0223
AT3G48500	24200.7	2.42253	-13.2862	5e-05
AT1G52000	1.01273	0.199169	-2.34619	0.05
AT4G16620	12.4034	24.1149	0.95919	0.0005
AT3G51375	1.52558	103.776	6.08798	0.00635
AT3G47820	10.2149	5.0001	-1.03064	0.0042
AT1G10370	14.0019	7.8495	-0.834947	0.03645
AT2G18890	8.05983	4.88665	-0.721903	0.04815
AT4G38580	12.3247	32.2409	1.38734	5e-05
AT5G65640	55.6846	31.1783	-0.836737	0.0001
AT1G60390	5.08201	8.95937	0.817998	0.008
AT1G12740	28.1786	74.3556	1.39984	5e-05
AT1G67840	4.51944	7.67365	0.763771	0.01635
AT1G65850	0.679152	2.19202	1.69045	0.0053
AT1G01440	1111.59	8.34308	-7.05782	5e-05
AT1G43650	9.30527	15.8763	0.770758	0.0134
AT1G76680	286.28	153.098	-0.902974	5e-05
AT2G39010	50.2534	16.9952	-1.56409	5e-05
AT1G75140	10.7175	4.42468	-1.27632	0.00045
AT3G26815	0	12.8546	inf	0.028
AT5G53380	1.34013	90.651	6.07988	0.0002
AT3G15115	16.3847	9.98253	-0.714874	0.013
AT3G11010	1.58578	2.90824	0.874954	0.0452
AT2G21060	59.3508	34.5649	-0.77996	0.00035
AT2G25820	0.740324	5.78643	2.96644	0.02745
AT5G48000	319.1	199.206	-0.679752	5e-05
AT1G04290	20.3174	30.4893	0.585584	0.01155
AT3G60630	7.12933	12.5445	0.815212	0.00335
AT4G30097	0	52.6277	inf	0.0011
AT3G49960	41.2402	248.859	2.5932	5e-05
AT4G12510	396.786	158.764	-1.32148	5e-05
AT2G41480	7.2618	3.23801	-1.16522	0.0197
AT2G22500	65.5799	39.9159	-0.71629	0.00015
AT4G23800	20.9274	12.7747	-0.712098	0.01325
AT5G26742	6.65145	10.5386	0.66394	0.0104
AT5G23390	33.8231	51.5786	0.608763	0.0363
AT5G43810	6.19738	11.4124	0.880867	0.00035
AT2G39690	1.6176	7.04815	2.12339	0.00075
AT1G28100	48.6768	87.3835	0.844127	5e-05
AT1G16360	2.58133	6.05192	1.22928	0.0412
AT3G22600	916.072	418.599	-1.12989	5e-05
AT1G22640	77.7773	32.6328	-1.25303	5e-05
AT1G02380	1.37603	7.10189	2.36769	0.0023
AT1G21440	28.2204	18.6768	-0.595492	0.018
AT5G59530	70.2384	201.109	1.51764	5e-05
AT3G16857	28.3517	52.6347	0.892578	5e-05
AT3G02850	7.45042	3.71508	-1.00393	0.0134
AT5G52670	44.5586	7.81585	-2.51123	0.0022
AT1G33110	11.5828	7.4232	-0.641864	0.0353
AT2G31085	25.0224	56.3539	1.17129	0.0002
AT4G32580	0	4.14017	inf	5e-05
AT1G30820	14.0743	6.26202	-1.16837	5e-05
AT5G43580	291.003	515.715	0.825542	5e-05
AT5G06210	23.6222	14.1861	-0.735669	0.04755
AT1G15550	4.88825	1.97279	-1.30909	0.02345
AT5G66160	302.059	879.35	1.54161	5e-05
AT2G05520	177.061	99.2933	-0.834481	5e-05
AT2G40475	11.8505	6.6923	-0.824378	0.0227
AT5G20230	5.26993	1.57664	-1.74093	0.0175
AT3G60330	33.6354	62.1667	0.886161	5e-05
AT1G30260	30.5579	18.9428	-0.689893	0.04215
AT1G03590	23.6758	13.1627	-0.846962	0.0001
AT1G01120	129.775	58.8904	-1.13991	5e-05
AT4G36430	267.881	174.364	-0.61949	0.00015
AT4G36110	0.667114	3.56919	2.41959	0.04555
AT1G13920	9.45054	15.8051	0.741922	0.01875
AT2G21510	1.88109	6.52224	1.7938	0.00745
AT4G00400	11.2747	5.49183	-1.03772	0.00355
AT1G07135	17.1553	3.11784	-2.46003	0.00045
AT5G06320	104.642	65.6526	-0.672533	0.00035
AT4G24780	50.4688	17.465	-1.53092	5e-05
AT4G39320	22.9798	12.0106	-0.936052	0.0157
AT3G56590	15.7545	24.9076	0.66082	0.0015
AT4G11290	136.476	75.1586	-0.860641	5e-05
AT2G31865	7.72642	15.557	1.00969	0.01935
AT3G09670	3.31217	5.94036	0.842773	0.03375
AT4G08620	6.37144	12.9998	1.0288	0.0001
AT1G27120	2.01197	0.887633	-1.18057	0.041
AT4G13770	4.92321	1.53678	-1.67969	0.00195
AT5G01210	31.2228	189.497	2.6015	5e-05
AT4G30460	135.719	42.9346	-1.66041	5e-05
AT3G16530	15.5413	2.25996	-2.78174	0.00025
AT3G49830	3.10664	6.43194	1.0499	0.01765
AT1G18840	17.7156	29.2373	0.722787	0.0001
AT5G03660	102.133	154.039	0.59285	0.00095
AT1G71200	10.205	20.636	1.01589	0.01155
AT2G22800	27.7335	18.17	-0.610069	0.015
AT5G17350	9.43374	3.90167	-1.27374	0.0476
AT3G55360	131.784	75.6085	-0.801555	5e-05
AT1G51740	11.1717	20.3419	0.86461	0.00365
AT1G76070	10.7997	18.0133	0.738073	0.0128
AT1G05360	15.2305	8.89681	-0.775607	0.00575
AT5G47170	1.78666	0	#NAME?	0.0004
AT3G13100	43.0601	27.5104	-0.646373	0.0001
AT2G24170	11.1484	20.0756	0.848608	0.01665
AT5G62900	61.3653	37.1239	-0.725075	0.0029
AT5G20270	38.1293	11.5293	-1.7256	5e-05
AT2G35410	1.78755	7.41357	2.05219	0.01695
AT2G17210	29.3438	19.3347	-0.601863	0.00325
AT2G22870	4.92062	8.85447	0.847565	0.04785
AT1G01610	117.867	28.4473	-2.05079	5e-05
AT1G06520	2.33179	0.547431	-2.09069	0.02475
AT1G74450	13.0107	5.13312	-1.34179	0.00015
AT3G61420	54.5161	82.7326	0.601773	0.02205
AT5G57800	18.226	6.41766	-1.50587	5e-05
AT1G45332	4.83332	8.83496	0.87021	0.0036
AT3G16420	3568.29	2253.48	-0.663077	0.0007
AT1G75590	15.4019	24.8411	0.689625	0.0228
AT5G14920	16.2833	46.7139	1.52046	5e-05
AT5G63595	13.8253	21.6052	0.644064	0.01845
AT2G23540	118.714	72.38	-0.71383	5e-05
AT3G44020	1.42418	0	#NAME?	0.0014
AT4G26020	61.6884	173.138	1.48885	0.0015
AT3G59900	12.9912	333.907	4.68384	5e-05
AT1G07160	0.333027	1.89225	2.50639	0.03955
AT2G14247	39.0037	88.2161	1.17743	0.0001
AT4G21902	0	4.19391	inf	0.0008
AT4G13860	412.525	201.402	-1.0344	0.00185
AT1G74840	404.996	263.71	-0.618952	0.0001
AT1G58180	36.6859	56.6566	0.627017	0.00155
AT1G74500	73.9656	44.1299	-0.745096	0.0077
AT1G76870	1.81813	10.1009	2.47396	0.00265
AT5G58800	41.8041	71.317	0.770601	0.0012
AT5G57200	1.02438	3.02722	1.56324	0.03535
AT3G22750	12.7033	36.7841	1.53388	5e-05
AT4G17785	6.21124	2.99987	-1.04998	0.02735
AT3G25250	20.7066	6.77295	-1.61223	5e-05
AT3G19553	35.189	22.5942	-0.639173	0.0016
AT3G56640	3.59029	6.96634	0.956299	0.0046
AT1G10140	116.778	279.008	1.25654	5e-05
AT2G18690	49.8018	135.787	1.44708	5e-05
AT2G18490	1.1774	0	#NAME?	0.00125
AT2G35790	15.5047	23.2668	0.585564	0.04625
AT1G71030	2.99675	8.25771	1.46234	0.00655
AT3G02550	9.74811	15.3645	0.65641	0.0222
AT2G39000	30.7402	18.5779	-0.72654	0.00825
AT5G11260	45.1523	13.1663	-1.77794	0.00015
AT5G10230	64.6535	35.4545	-0.866761	5e-05
AT1G23090	2.44773	4.72386	0.94852	0.01985
AT2G28260	1.43934	3.69728	1.36106	0.02565
AT4G10010	0	1.12587	inf	5e-05
AT4G23690	357.723	198.457	-0.850016	0.00185
AT3G54870	4.00744	10.1837	1.34551	0.0003
AT5G52720	44.5586	7.81585	-2.51123	0.0022
AT5G55180	73.3331	42.5265	-0.786102	5e-05
AT3G15440	0	6.05639	inf	5e-05
AT4G15700	0	4.93026	inf	5e-05
AT2G29490	296.906	491.482	0.727131	0.0401
AT5G23020	59.8882	38.3256	-0.643965	0.00015
AT5G36900	0	2.26766	inf	0.0005
AT1G15330	6.15711	1.14186	-2.43087	0.0144
AT5G18240	1.64358	0.168094	-3.2895	0.04725
AT5G65800	9.80538	1.23605	-2.98783	0.00025
AT5G04340	33.1604	19.1924	-0.788925	0.00195
AT1G75500	171.738	106.807	-0.685204	5e-05
AT5G15265	83.8548	42.3802	-0.984502	0.001
AT3G63380	2.61069	4.55609	0.803364	0.01135
AT1G11655	42.5979	76.5684	0.845968	0.0068
AT2G22850	3.68989	9.43646	1.35467	0.02045
AT2G41170	12.8019	5.12891	-1.31963	0.00015
AT1G06980	10.6203	2.99992	-1.82383	0.02335
AT3G61850	15.9815	29.223	0.8707	0.0002
AT5G40600	1.47384	3.11377	1.07908	0.02455
AT1G07885	129.147	0	#NAME?	0.0051
AT1G22990	13231.7	30.8889	-8.7427	5e-05
AT2G39980	17.9005	353.597	4.30403	5e-05
AT1G56220	380.24	694.87	0.869832	5e-05
AT2G45260	12.9972	22.0441	0.762191	0.0022
AT3G26235	0	1.52619	inf	0.0006
AT2G45245	1.16979	10.8168	3.20896	0.00755
AT2G35780	21.5014	33.8796	0.65599	0.00265
AT2G21640	10.8624	3.26061	-1.73613	0.04645
AT2G36290	109.804	53.7766	-1.02988	5e-05
AT5G57280	12.1201	6.16176	-0.975982	0.0138
AT2G22660	145.061	233.321	0.68566	5e-05
AT3G55250	4.02936	16.6009	2.04264	0.0002
AT5G57880	177.656	326.944	0.879955	5e-05
AT3G19580	94.2507	58.7831	-0.681103	0.0006
AT3G44560	73.8708	25.4397	-1.53792	5e-05
AT5G58560	33.627	22.0817	-0.606766	0.0124
AT2G36295	11.7009	2.47554	-2.2408	0.0146
AT5G28145	3.54757	6.0146	0.761638	0.003
AT2G14890	472.041	270.923	-0.801032	5e-05
AT4G13850	412.525	201.402	-1.0344	0.00185
AT1G73860	2.69443	7.47596	1.47228	5e-05
AT3G45443	11.4526	20.9518	0.871393	0.0103
AT3G23240	1.52067	30.7545	4.33801	5e-05
AT5G01215	33.2827	158.634	2.25286	5e-05
AT4G18240	5.72342	9.51323	0.733057	0.00305
AT1G30850	21.1122	43.6586	1.04819	0.0001
AT3G15770	35.2332	68.9514	0.968643	0.0014
AT4G13230	7.38638	0	#NAME?	5e-05
AT4G10380	53.2369	93.1956	0.807836	5e-05
AT2G19710	3.3895	7.98793	1.23675	0.0011
AT1G02050	4.72886	1.87554	-1.33419	0.02345
AT1G01580	26.6509	17.5869	-0.59968	0.00315
AT4G03560	167.698	106.759	-0.651514	0.02335
AT4G34540	7.93043	45.8795	2.53238	5e-05
AT1G35340	5.60896	10.286	0.874875	0.03275
AT1G61430	34.6457	63.8247	0.881441	5e-05
AT5G18670	25.6581	60.1662	1.22954	0.00155
AT1G31320	4.32212	1.50102	-1.5258	0.02815
AT2G21020	12.1798	27.3113	1.16501	0.0002
AT2G19660	2.68903	0.66259	-2.0209	0.0108
AT5G28510	47.297	149.23	1.65772	5e-05
AT5G21170	32.8301	56.0173	0.770854	0.0207
AT5G04520	3.12613	22.2006	2.82815	0.02155
AT4G08685	35.2116	18.8909	-0.898359	0.04625
AT2G01860	6.42956	11.9604	0.895471	0.0066
AT5G24900	4.21657	6.85544	0.701179	0.0357
AT1G58230	2.5415	4.03588	0.667204	0.02665
AT4G21020	11.0458	6.21867	-0.828816	0.04035
AT4G15680	0	2.45045	inf	5e-05
AT1G47480	19.9259	12.7311	-0.646289	0.0131
AT4G21310	6.72948	12.4785	0.890872	0.0312
AT1G15670	116.664	175.944	0.592754	0.00025
AT4G01700	23.6122	42.6589	0.853319	0.01445
AT3G21680	149.795	19.5187	-2.94006	5e-05
AT1G36640	3.06946	0	#NAME?	0.0006
AT5G42650	30.1479	18.777	-0.683089	0.0009
AT3G26818	14.4099	5.85939	-1.29824	0.04725
AT1G07790	63.5982	37.1775	-0.774558	0.0026
AT5G14420	18.0816	31.9666	0.822042	5e-05
AT1G62440	10.0877	25.8465	1.35737	5e-05
AT5G05390	6.14742	1.23937	-2.31037	0.00185
AT5G57760	5.68136	20.1059	1.82331	0.01405
AT1G17147	56.4929	20.3164	-1.47543	5e-05
AT2G19250	4.22548	9.99884	1.24265	0.0085
AT5G06980	25.2563	11.894	-1.08641	0.0003
AT4G11190	265.975	143.731	-0.887922	5e-05
AT2G38152	0.347131	1.66405	2.26115	0.0359
AT2G39310	226.334	141.514	-0.677508	5e-05
AT1G73540	28.7081	12.6321	-1.18436	0.00035
AT2G02950	3.84621	1.76541	-1.12343	0.0488
AT1G56600	4.38827	0.370213	-3.56722	0.00845
AT4G34710	316.042	175.724	-0.846805	5e-05
AT2G25930	12.3124	19.0567	0.630193	0.0125
AT2G04038	13.1361	32.0422	1.28644	0.00985
AT2G46790	4.45175	1.87715	-1.24583	0.01975
AT3G48450	24.2709	14.3115	-0.762054	0.0489
AT4G06744	100.233	244.424	1.28603	5e-05
AT3G52250	17.7051	37.5486	1.08459	0.0235
AT1G76270	3.21007	6.12642	0.93244	0.02515
AT5G57785	57.9011	17.0917	-1.76029	5e-05
AT3G14230	186.556	381.234	1.03107	5e-05
AT5G07450	7.95758	22.202	1.48029	0.00215
AT2G19800	35.4046	60.1422	0.76444	0.00245
AT5G64900	99.306	49.137	-1.01507	5e-05
AT4G15950	3.20315	7.79376	1.28283	0.04565
AT1G05135	5.76339	2.38882	-1.27062	0.0002
AT3G49080	12.4528	8.22866	-0.597736	0.0189
AT1G64380	10.6999	4.95923	-1.10941	0.00255
AT5G24100	18.2842	6.88936	-1.40816	5e-05
AT1G26930	22.7191	35.0801	0.626748	0.00265
AT3G17611	11.5004	7.29983	-0.655748	0.0382
AT5G02470	28.841	47.6777	0.725193	0.00165
AT4G37390	79.5827	120.17	0.59455	0.00025
AT3G62460	8.23004	2.72543	-1.59441	0.0183
AT3G62680	125.211	298.215	1.25199	5e-05
AT1G62380	545.732	1662.08	1.60673	5e-05
AT1G61080	1.65873	4.09798	1.30484	0.00295
AT2G16790	55.2185	85.2922	0.627262	0.00395
AT4G05100	38.994	23.1656	-0.751268	0.00165
AT1G45015	225.834	149.636	-0.593806	0.00185
AT2G28240	1.86176	3.90528	1.06876	0.024
AT5G17000	30.5396	18.979	-0.686279	0.01025
AT1G33320	4.98241	1.21403	-2.03704	0.02475
AT4G01830	0.99023	1.97039	0.992642	0.03485
AT1G32710	0	1.63772	inf	0.0135
AT1G53340	1.86377	4.93535	1.40493	0.00435
AT1G55990	596.386	143.345	-2.05675	5e-05
AT2G46920	19.69	32.2	0.709597	0.0212
AT5G42670	9.92729	17.1859	0.791756	0.0087
AT2G28410	36.4548	13.1501	-1.47103	5e-05
AT1G18370	3.24909	1.7887	-0.86112	0.03335
AT3G23530	293.373	111.703	-1.39307	5e-05
AT3G55950	8.37046	5.01638	-0.738662	0.00745
AT2G29550	84.2149	48.7397	-0.788978	0.00235
AT2G35110	7.93875	12.3876	0.641911	0.00105
AT2G04500	3.24752	0.903526	-1.8457	0.00665
AT1G16500	14.0001	8.47381	-0.724356	0.04515
AT2G05510	816.649	1244.62	0.607915	5e-05
AT4G31370	7.93745	3.38384	-1.23001	0.0205
AT3G16180	28.3422	18.0421	-0.651586	0.0069
AT3G13530	1679.62	2522.07	0.586473	0.0004
AT5G45810	8.67121	1.32272	-2.71273	0.00235
AT1G04490	6.9522	3.21968	-1.11055	0.01195
AT3G13980	13.3354	7.93708	-0.748584	0.04155
AT1G27910	5.01475	8.12868	0.696842	0.0096
AT5G24070	5.73454	1.25752	-2.18909	0.02485
AT4G36410	29.028	52.5543	0.856365	0.01615
AT4G13390	43.3572	203.689	2.23203	5e-05
AT2G15480	137.518	67.5512	-1.02557	5e-05
AT5G25360	26.9408	44.0215	0.708413	0.0015
AT3G14595	178.771	275.791	0.625461	0.00035
AT5G35940	63.3638	22.8278	-1.47287	5e-05
AT5G45050	3.25464	6.90914	1.08601	0.00205
AT1G74460	95.9142	29.5186	-1.70012	0.00055
AT3G45070	67.7887	105.437	0.637266	0.0006
AT1G77870	0.884799	6.28977	2.82959	0.02495
AT1G73010	8.65241	3.39498	-1.3497	0.0102
AT2G40010	6.43988	2.49995	-1.36513	0.0353
AT1G77330	239.288	587.34	1.29545	5e-05
AT3G27650	6.14829	16.9864	1.46612	0.0003
AT5G20820	34.3986	294.735	3.099	5e-05
AT5G24850	2.438	0.254206	-3.26163	0.01205
AT5G05090	10.974	21.9152	0.997836	0.0009
AT3G58990	18.7614	9.61048	-0.965084	0.0028
AT4G30820	9.87925	4.98208	-0.987652	0.02895
AT1G13450	19.3581	32.1627	0.732454	0.0024
AT1G18440	8.26021	18.404	1.15577	0.0004
AT3G48020	69.6178	45.7446	-0.605856	0.0325
AT1G21120	154.146	65.5886	-1.23278	5e-05
AT2G34770	32.83	20.7136	-0.664435	0.00665
AT4G37409	55.2667	15.0742	-1.87433	0.00965
AT1G54540	65.4754	18.0425	-1.85956	0.00215
AT5G14730	53.4961	29.7855	-0.844822	0.0001
AT2G02990	23.5081	10.7962	-1.12263	0.0011
AT1G64920	5.88835	2.75683	-1.09485	0.02295
AT3G07070	12.1888	41.0698	1.75253	0.00225
AT1G24600	48.4353	23.1479	-1.06518	0.01325
AT4G15396	10.0515	5.89724	-0.769304	0.00975
AT3G21510	94.3362	285.718	1.59871	5e-05
AT1G50110	3.82736	15.8163	2.04699	0.00615
AT3G27580	17.0113	42.645	1.32588	5e-05
AT3G12320	19.9201	10.8994	-0.869973	0.0054
AT3G15370	0.49703	2.51642	2.33997	0.0418
AT4G17080	23.1905	34.8966	0.589554	0.0013
AT1G02040	4.72886	1.87554	-1.33419	0.02345
AT5G17760	9.18627	14.5225	0.660743	0.01205
AT3G01290	381.736	775.498	1.02255	5e-05
AT5G40860	14.8172	28.9204	0.964815	0.00175
AT1G19485	6.34158	9.78544	0.625795	0.01445
AT1G76480	8.50525	18.8709	1.14974	0.00155
AT3G50900	35.2711	17.7792	-0.988299	0.0089
AT5G42000	53.3738	30.3411	-0.814858	0.0068
AT1G69890	7.10639	2.43639	-1.54437	0.00585
AT2G26440	1.2229	3.35998	1.45815	0.01245
AT1G13520	7.87586	2.97088	-1.40655	0.0041
AT2G36835	45.7256	68.7272	0.587881	0.01225
AT3G24650	1.72033	0.7297	-1.23731	0.0294
AT1G06923	4.77766	14.0745	1.55871	0.04165
AT4G25390	9.55144	5.27738	-0.855897	0.003
AT3G25290	62.0634	37.1645	-0.739817	0.0001
AT3G19430	27.4669	14.6328	-0.908492	5e-05
AT1G25540	5.89887	11.0473	0.905187	0.0006
AT4G38932	60.8479	31.4993	-0.94989	0.00185
AT2G29480	296.906	491.482	0.727131	0.0401
AT2G28900	12.3114	22.3357	0.859351	0.0108
AT5G47140	19.5078	30.8224	0.659932	0.00525
AT3G08600	12.5173	6.4904	-0.947539	0.00595
AT3G21340	7.39241	11.5803	0.647552	0.0065
AT2G31940	22.0581	6.32557	-1.80204	0.00865
AT2G18193	55.6873	19.8774	-1.48622	5e-05
AT4G14890	7.50112	2.85055	-1.39586	0.02055
AT1G36390	3.97039	8.99717	1.18019	0.03525
AT3G50860	10.6873	17.6801	0.726226	0.0328
AT5G43720	16.2232	8.32113	-0.963211	0.0024
AT3G60120	6.22211	0.266469	-4.54536	0.004
AT3G53540	5.07082	15.3271	1.59579	5e-05
AT2G26070	7.9865	34.3287	2.10378	5e-05
AT3G30841	9.60716	15.6305	0.702181	0.00755
AT4G27310	20.0948	36.1752	0.848184	0.00055
AT2G34355	17.7712	10.6562	-0.73785	0.0048
AT4G12470	383.855	1478.34	1.94535	5e-05
AT5G25560	40.2932	63.1633	0.648549	0.00055
AT5G35870	1.39249	0	#NAME?	0.00085
AT2G21300	25.8198	39.3524	0.607972	0.00045
AT1G73620	28.4873	9.83379	-1.5345	5e-05
AT1G03700	37.9638	7.92244	-2.26061	0.0414
AT2G26750	2.654	9.4537	1.83271	0.0023
AT3G09780	1.52145	3.10974	1.03135	0.03985
AT3G15700	6.66739	15.5124	1.21823	0.00055
AT3G12830	25.9359	14.5861	-0.830355	0.00825
AT1G07290	2.10769	5.79145	1.45826	0.03035
AT2G18570	14.7197	6.57369	-1.16298	5e-05
AT2G40230	35.1435	85.9819	1.29078	5e-05
AT5G41610	3.44309	62.2942	4.17732	0.00045
AT2G44110	19.8836	46.9906	1.24079	0.01815
AT4G26200	7.58688	2.18129	-1.79832	0.00025
AT1G20440	956.537	1649.2	0.785876	5e-05
AT1G73200	8.27724	13.7326	0.730386	0.00655
AT4G35690	6.84239	2.10296	-1.70208	0.0135
AT5G59540	70.2384	201.109	1.51764	5e-05
AT5G66880	31.9791	57.398	0.843871	5e-05
AT3G20820	30.8617	20.2365	-0.608862	0.00825
AT2G14740	21.6382	13.8226	-0.646558	0.00195
AT1G13590	96.8104	270.986	1.48498	5e-05
AT1G22430	107.209	209.65	0.967562	5e-05
AT1G13900	24.4504	14.9771	-0.707098	0.0006
AT4G39400	30.8234	46.9963	0.608522	5e-05
AT1G34540	11.5624	21.6759	0.906659	0.00055
AT5G10990	9.31371	24.2389	1.37989	0.00055
AT4G33440	8.37	3.68128	-1.18502	0.00125
AT4G12730	175.879	114.294	-0.621832	0.00015
AT1G76410	69.877	141.059	1.0134	5e-05
AT1G50290	11.4979	5.90892	-0.960404	0.0398
AT4G29340	27.2996	16.9211	-0.690055	0.0208
AT1G25520	50.0984	31.2283	-0.68191	0.0197
AT4G03115	2.74452	17.9675	2.71076	0.0047
AT5G63250	0	1.24794	inf	0.0005
AT5G05410	22.1939	7.41129	-1.58237	0.00185
AT4G03510	28.9417	49.4977	0.77421	0.001
AT4G13730	14.5238	24.0333	0.726616	0.00235
AT4G27290	4.35093	12.9165	1.56982	5e-05
AT2G07738	3.08407	0	#NAME?	0.00095
AT2G30340	27.2459	17.6608	-0.625489	0.0252
AT4G21840	196.736	97.1601	-1.01783	5e-05
AT3G19310	4.00521	1.28439	-1.64079	0.00585
AT5G63020	0.745586	2.55591	1.77739	0.03615
AT5G12930	6.62988	3.65264	-0.860045	0.04155
AT5G26150	1.19441	3.15149	1.39974	0.0068
AT2G37230	7.61019	5.04686	-0.592545	0.041
AT1G53170	27.6354	17.5697	-0.653425	0.02315
AT1G55830	6.33646	10.0585	0.666666	0.02695
AT1G14890	28.7604	51.2495	0.833457	0.0005
AT3G49810	10.581	6.82138	-0.63334	0.0224
AT5G23160	1.14834	4.46253	1.95832	0.0302
AT3G06660	65.2422	2.51846	-4.69519	0.00595
AT3G59660	34.4193	22.3661	-0.621903	0.0009
AT3G23510	293.373	111.703	-1.39307	5e-05
AT5G11990	6.00937	17.1155	1.51001	0.0053
AT1G61380	34.6457	63.8247	0.881441	5e-05
AT5G59320	109.351	54.707	-0.999176	5e-05
AT4G28110	24.8404	4.39085	-2.50012	5e-05
AT2G43100	23.7851	10.8637	-1.13054	0.0011
AT1G61820	89.8959	52.005	-0.789605	5e-05
AT3G48850	1.33962	0	#NAME?	5e-05
AT1G27670	21.9101	40.108	0.872298	0.0005
AT1G55540	1.35751	2.50068	0.881357	0.00745
AT5G48540	25.7765	11.629	-1.14833	0.0003
AT5G63410	26.7639	43.9367	0.715138	0.0002
AT4G30350	17.2521	27.3381	0.664137	0.0009
AT3G43240	10.0036	15.0948	0.593537	0.0475
AT3G16240	51345.4	670.876	-6.25804	5e-05
AT1G55290	3.24189	8.9341	1.46249	0.0054
AT3G29390	15.3008	27.2408	0.832159	0.001
AT3G23100	16.0875	7.66721	-1.06916	0.00475
AT2G26250	42.7627	22.0318	-0.956766	0.002
AT4G38470	144.237	310.249	1.10498	5e-05
AT5G43030	4.20353	1.9098	-1.13818	0.01585
AT5G21970	1.44105	3.60024	1.32097	0.02325
AT4G11820	111.1	63.1938	-0.814007	5e-05
AT1G54000	224.497	130.808	-0.779239	5e-05
AT2G34500	121.402	69.8248	-0.797979	5e-05
AT1G55260	13.3233	7.15885	-0.896155	0.0126
AT5G14700	9.8817	3.87325	-1.35121	0.0019
AT1G77760	121.956	58.4186	-1.06186	5e-05
AT5G37250	0	1.80237	inf	0.0017
AT5G28300	2.72416	5.5575	1.02862	0.00725
AT5G47455	10.6924	3.73592	-1.51704	0.0173
AT1G15230	37.8665	60.0004	0.66405	0.0025
AT2G05440	816.649	1244.62	0.607915	5e-05
AT1G14520	24.4209	13.3523	-0.871027	0.0016
AT4G27850	117.152	77	-0.605455	0.0005
AT5G49360	54.7264	27.3194	-1.00231	5e-05
AT2G14960	4.21608	1.74151	-1.27556	0.0075
AT3G10610	56.7558	35.24	-0.687552	0.00535
AT3G21670	8.03125	1.23148	-2.70523	5e-05
AT3G61930	9.48691	21.4659	1.17804	0.0078
AT2G04070	113.632	1.22148	-6.53958	5e-05
AT4G02410	6.47289	3.21293	-1.01052	0.00325
AT2G26330	4.21938	30.3771	2.84788	5e-05
AT5G41730	1.25551	3.77935	1.58986	0.0096
AT1G69981	3.05158	0	#NAME?	0.00055
AT1G26380	5.68436	0	#NAME?	5e-05
AT5G66180	10.6223	19.2625	0.858695	0.00735
AT2G25090	10.9856	17.8311	0.69878	0.01145
AT5G05840	1.63808	7.58621	2.21137	0.0008
AT4G14130	138.511	359.834	1.37733	5e-05
AT5G58980	9.51272	16.0096	0.751008	0.02585
AT2G17033	4.00369	9.22486	1.2042	0.00145
AT2G35500	1.44943	3.85769	1.41225	0.02905
AT1G72940	3.7276	1.19207	-1.64478	0.03425
AT2G36350	3.55463	7.60427	1.09711	0.0002
AT1G25240	2.51435	10.8981	2.11583	0.00135
AT3G14470	29.1232	6.59975	-2.14168	5e-05
AT1G17440	10.0083	15.778	0.656718	0.03215
AT2G04050	113.632	1.22148	-6.53958	5e-05
AT5G58910	4.3927	1.5633	-1.49051	0.0106
AT4G26770	2.94591	10.8093	1.87549	0.01805
AT5G67210	29.4703	13.9522	-1.07877	0.00885
AT4G25960	2.91134	1.36563	-1.09212	0.0087
AT4G35905	27.8915	14.6602	-0.927922	0.02175
AT1G13609	2.68328	0	#NAME?	0.00065
AT1G26730	5.29304	1.96025	-1.43306	0.00345
AT2G43510	46.9085	29.4083	-0.673627	0.0389
AT2G43390	40.1664	8.33773	-2.26826	0.00205
AT1G28260	5.66315	15.3091	1.43472	0.00115
AT1G08580	43.8236	28.2662	-0.632634	0.01905
AT1G45201	13.1112	5.9948	-1.12901	0.0005
AT4G26860	8.37545	15.3715	0.876023	0.0088
AT5G55590	6.99694	3.18921	-1.13352	0.0203
AT4G37890	27.8732	52.5622	0.915147	5e-05
AT1G73260	625.449	1186.78	0.924086	5e-05
AT4G00680	98.123	263.033	1.42258	5e-05
AT4G02330	21.4493	43.1661	1.00897	5e-05
AT5G36220	2.135	4.95063	1.21338	0.01905
AT4G11210	221.62	128.205	-0.789632	5e-05
AT5G39670	18.662	6.91371	-1.43257	0.0027
AT5G24380	39.0298	22.4466	-0.798082	0.0001
AT3G54140	49.352	30.9423	-0.673526	0.0022
AT1G65470	3.09252	5.46528	0.821512	0.0167
AT5G46730	5.24477	1.43676	-1.86806	0.00345
AT1G27460	6.09063	3.72839	-0.70804	0.02825
AT1G34430	47.058	30.0847	-0.645412	0.00175
AT4G01230	0	1.05752	inf	0.00085
AT4G19720	14.6607	4.89339	-1.58305	0.00035
AT3G51500	33.9241	54.6018	0.686639	0.0107
AT2G35890	1.73287	4.82029	1.47596	0.0012
AT5G14330	552.608	931.041	0.752589	5e-05
AT3G24520	13.2509	5.10996	-1.37471	0.01495
AT1G54980	1.45477	0	#NAME?	0.00055
AT4G28030	34.7915	69.4586	0.997419	0.00085
AT1G27730	24.803	13.4541	-0.882466	0.00515
AT2G04240	71.4152	116.814	0.709915	0.00025
AT3G23805	11.7638	3.39862	-1.79133	0.0089
AT4G21780	1.05844	10.9229	3.36733	0.01055
AT4G17615	20.5167	31.2225	0.605793	0.0384
AT5G47910	13.0282	6.33434	-1.04037	5e-05
AT4G15765	11.7583	7.20041	-0.707525	0.03735
AT3G63430	4.84575	2.04835	-1.24225	0.0182
AT1G27980	28.3151	45.1686	0.67375	0.00065
AT3G51240	5.31828	0.647264	-3.03853	0.0016
AT3G50290	13.2647	6.88035	-0.947035	0.0308
AT2G36950	125.728	75.7543	-0.730906	5e-05
AT2G43280	19.1593	9.74012	-0.976033	0.0115
AT5G28440	1.96019	0	#NAME?	0.00075
AT4G15430	4.77152	7.96727	0.739637	0.00905
AT3G59850	14.042	8.81555	-0.671621	0.02025
AT4G03330	7.87015	15.9328	1.01753	0.04715
AT3G20460	8.81997	14.2955	0.696717	0.0153
AT5G03870	5.1867	2.40475	-1.10893	0.0264
AT5G44260	3.28697	18.1105	2.46199	5e-05
AT5G07790	1.42114	4.04444	1.50889	0.0076
AT3G57540	38.86	22.4758	-0.789917	0.0004
AT2G36680	29.4593	44.5855	0.597852	0.0397
AT5G52830	9.67482	15.5104	0.680926	0.0195
AT3G20940	94.6642	55.7656	-0.763445	5e-05
AT2G46020	9.37083	14.5406	0.633837	0.0079
AT4G05120	7.98745	3.67733	-1.11907	0.00635
AT5G37850	24.2159	37.6726	0.637564	0.0028
AT5G04530	12.4525	7.26844	-0.776719	0.00835
AT2G38860	53.6375	33.6539	-0.672469	0.0002
AT2G46860	4.02529	25.5063	2.66369	5e-05
AT1G28480	16.1769	1.94927	-3.05293	0.0055
AT5G13330	23.0895	71.2	1.62464	5e-05
AT5G59310	108.597	58.1995	-0.899906	5e-05
AT5G02430	0.864188	1.88456	1.12481	0.04835
AT1G30000	2.48852	9.56547	1.94255	0.0125
AT5G46080	23.4907	38.9477	0.729449	0.00075
AT4G32605	10.3993	20.2321	0.960155	0.00805
AT2G35910	14.4187	29.5885	1.0371	5e-05
AT1G19900	62.3021	306.484	2.29846	5e-05
AT4G23750	2.05813	5.37199	1.38412	0.00705
AT3G25560	18.039	30.1815	0.742543	0.0004
AT5G36970	2.54493	0	#NAME?	5e-05
AT4G25790	38.3311	69.2711	0.853736	5e-05
AT2G27440	1.2787	3.6517	1.51389	0.03775
AT5G12880	78.04	127.315	0.706119	0.006
AT2G04800	77.2964	142.969	0.887232	0.00305
AT1G02930	415.656	152.653	-1.44513	5e-05
AT2G25000	5.75775	2.40946	-1.25679	0.01815
AT3G49380	4.19773	11.0326	1.39409	0.00755
AT1G28090	48.6768	87.3835	0.844127	5e-05
AT4G10310	7.90808	4.99931	-0.661597	0.0456
AT2G14170	53.7911	82.938	0.624666	0.00025
AT4G24290	9.17606	2.57061	-1.83576	0.0307
AT4G12110	21.0431	42.1325	1.00159	5e-05
AT5G57887	177.656	326.944	0.879955	5e-05
AT5G06060	12.6431	21.6697	0.777332	0.0182
AT4G25070	21.0058	32.6074	0.634414	0.0427
AT1G05660	45.2754	16.4453	-1.46105	5e-05
AT1G09310	740.078	418.756	-0.821568	5e-05
AT5G49660	6.94554	14.4826	1.06016	5e-05
AT1G48950	5.27587	9.19564	0.801541	0.00695
AT5G16970	30.5396	18.979	-0.686279	0.01025
AT3G23175	104.6	179.216	0.776808	5e-05
AT4G37530	213.135	113.316	-0.911407	5e-05
AT2G40970	27.1883	67.3502	1.30869	5e-05
AT1G04870	16.048	9.66856	-0.731023	0.0061
AT1G50090	3.82736	15.8163	2.04699	0.00615
AT3G43800	123.839	211.481	0.772061	5e-05
AT3G16570	120.991	77.3335	-0.645735	0.00395
AT5G02190	0.821041	2.28159	1.47451	0.0382
AT5G49620	3.19641	11.3355	1.82633	0.00235
AT4G21550	0.420112	1.44231	1.77954	0.04595
AT5G36260	2.69657	5.09023	0.916606	0.02425
AT3G19030	295.241	193.966	-0.606093	0.00325
AT5G13150	7.04155	12.9347	0.877282	0.0023
AT5G57625	181.338	433.785	1.2583	5e-05
AT5G40250	17.349	8.87024	-0.967808	5e-05
AT4G12420	100.287	65.9177	-0.605394	0.0002
AT1G14330	17.9746	10.0985	-0.831816	0.0008
AT3G60280	22.6788	62.1391	1.45416	5e-05
AT4G19030	212.755	103.545	-1.03894	5e-05
AT2G14120	17.2091	26.627	0.629717	0.0036
AT2G17640	7.61985	11.905	0.643736	0.0374
AT3G26750	1.02832	2.62389	1.35142	0.04265
AT3G53160	4.98852	2.25262	-1.14701	0.02025
AT2G19590	3.68349	16.3784	2.15264	5e-05
AT1G25275	185.126	116.826	-0.664146	0.00145
AT3G48260	15.3192	9.1145	-0.749105	0.00845
AT4G32450	2.87578	7.50705	1.38429	0.02465
AT2G43670	38.2241	15.8878	-1.26657	0.0052
AT5G38340	1.61239	3.11723	0.951064	0.02175
AT4G37370	17.3549	2.8167	-2.62327	5e-05
AT1G33090	11.5828	7.4232	-0.641864	0.0353
AT2G33510	19.0676	31.2481	0.712644	0.01705
AT5G38700	30.586	68.5011	1.16325	5e-05
AT5G47700	262.173	160.826	-0.705012	0.0001
AT5G14690	44.7002	22.789	-0.971941	0.0001
AT2G22430	103.653	68.9257	-0.588649	0.00035
AT3G13090	43.0601	27.5104	-0.646373	0.0001
AT1G74830	4.60384	12.1489	1.39992	0.00025
AT5G17030	5.52004	2.18738	-1.33547	0.00985
AT4G33905	5.28968	1.43201	-1.88514	0.0463
AT5G64120	52.9329	132.44	1.3231	5e-05
AT2G15220	30.3804	14.3375	-1.08335	0.0002
AT1G17840	11.2506	7.15468	-0.653048	0.0106
AT4G26310	20.5311	13.2654	-0.630139	0.0268
AT4G28440	59.0591	33.0904	-0.835746	0.0001
AT5G58970	9.51272	16.0096	0.751008	0.02585
AT5G48545	13.4643	21.2218	0.65641	0.032
AT4G38340	3.5729	7.18262	1.00742	0.00375
AT1G11545	80.9685	51.1818	-0.661729	0.0005
AT4G00460	15.4292	26.064	0.756394	0.0416
AT4G40090	521.86	939.987	0.848979	5e-05
AT1G33080	11.5828	7.4232	-0.641864	0.0353
AT2G20940	15.8585	5.66557	-1.48496	0.013
AT1G11185	28.6451	132.684	2.21163	5e-05
AT3G54980	1.08719	2.5954	1.25535	0.0138
AT1G05990	3.55168	14.6275	2.04211	0.00325
AT1G73687	41.9942	0	#NAME?	0.00125
AT5G21120	0.402468	4.76306	3.56494	0.01895
AT3G47540	7.08424	3.58519	-0.982562	0.04695
AT2G37770	6.84974	3.16113	-1.11561	0.0256
AT4G09030	218.493	113.719	-0.942105	5e-05
AT2G29460	296.906	491.482	0.727131	0.0401
AT1G03010	2.18934	7.15518	1.70849	0.00095
AT3G59370	169.251	49.148	-1.78396	5e-05
AT2G22680	22.7511	57.7868	1.34481	5e-05
AT2G02010	4.63634	0.195392	-4.56855	0.00795
AT2G06850	245.344	129.319	-0.923867	5e-05
AT2G46690	193.261	312.853	0.694934	5e-05
AT3G63510	17.8987	0.869874	-4.3629	0.0123
AT4G15620	9.97604	1.72755	-2.52974	0.00865
AT2G42850	13.3397	95.6259	2.84167	5e-05
AT1G53200	1.45373	3.04187	1.0652	0.03105
AT4G14570	15.3499	25.2448	0.717759	0.00045
AT5G22630	91.0791	150.063	0.720378	5e-05
AT1G77370	138.888	90.5987	-0.616355	0.02085
AT1G75760	72.9752	42.9905	-0.763389	0.0364
AT1G30810	5.34697	9.57758	0.84094	0.0009
AT3G60220	13.4845	7.79991	-0.78977	0.01285
AT1G54010	224.497	130.808	-0.779239	5e-05
AT3G50110	1.52259	3.51371	1.20647	0.03195
AT3G06895	24.9758	0	#NAME?	0.01345
AT5G55050	46.333	72.639	0.648704	0.00025
AT5G46060	5.56478	9.76051	0.810631	0.03805
AT4G23870	34.9004	12.5378	-1.47696	5e-05
AT2G01460	12.1903	18.5096	0.602542	0.02655
AT3G18130	43.6751	24.9169	-0.809683	0.00015
AT5G22390	6.98501	0.686737	-3.34643	0.02205
AT3G48350	7.63208	4.22818	-0.852041	0.02815
AT1G05300	9.92983	4.05238	-1.293	0.00415
AT5G19810	3.94057	10.4804	1.41123	0.0115
AT2G35000	47.2884	28.2418	-0.743656	0.00035
AT4G24480	30.2625	89.0534	1.55714	5e-05
AT1G30220	2.3143	0.587634	-1.97759	0.03715
AT3G53510	18.2216	9.44782	-0.947594	5e-05
AT4G19960	2.66575	5.9582	1.16034	0.00075
AT4G08555	96.9351	33.0091	-1.55416	0.0001
AT2G02680	5.36801	9.90109	0.883199	0.00205
AT5G06150	10.2085	5.51921	-0.887242	0.01145
AT1G47271	4.61014	12.7772	1.47069	0.0003
AT5G07010	22.1204	49.3368	1.15729	5e-05
AT3G27220	6.08511	9.87985	0.699207	0.03135
AT3G60700	0	1.55125	inf	0.0012
AT2G04040	113.632	1.22148	-6.53958	5e-05
AT4G08150	6.49257	3.17648	-1.03136	0.0086
AT1G13360	279.486	157.187	-0.830288	5e-05
AT3G47340	50.2609	28.5668	-0.815098	5e-05
AT3G10930	19.5474	6.16275	-1.66533	0.0037
AT1G29640	70.1107	30.6649	-1.19305	5e-05
AT1G76892	9.20475	21.4648	1.22152	0.00395
AT3G20590	2.51169	7.21973	1.52328	0.04085
AT4G26880	3.89718	24.885	2.67478	0.0012
AT4G01335	3.31265	17.846	2.42954	0.0017
AT2G38750	425.252	229.139	-0.892096	5e-05
AT5G15580	6.87069	10.7894	0.651085	0.0022
AT5G01280	3.62168	7.75431	1.09834	0.0071
AT1G54970	51.0487	383.169	2.90803	5e-05
AT3G55090	10.8747	3.0154	-1.85056	5e-05
AT3G60640	24.8187	48.6438	0.970826	0.00115
AT2G18735	9.14721	1.92434	-2.24897	0.02555
AT4G12400	12.1574	7.64901	-0.668485	0.01415
AT4G39880	43.0429	25.7564	-0.740842	0.00335
AT1G31772	4.78585	0	#NAME?	0.0007
AT1G70450	22.0378	53.6118	1.28257	0.00015
AT5G59820	73.4489	20.7579	-1.82308	5e-05
AT2G44370	15.559	9.91072	-0.650689	0.0354
AT3G51660	11.0569	3.18525	-1.79547	0.00835
AT4G26850	14.2794	8.57805	-0.735212	0.0034
AT1G58410	8.6105	13.2824	0.625346	0.00685
AT1G70270	2.7446	0	#NAME?	0.0013
AT5G44574	3.27116	0	#NAME?	5e-05
AT3G13780	17.9926	32.9016	0.870753	0.00965
AT5G02540	5.13467	20.4822	1.99602	5e-05
AT5G22040	10.7066	19.5694	0.8701	0.00455
AT5G43700	61.8927	127.463	1.04224	5e-05
AT4G22690	6.35424	0.251683	-4.65804	0.00405
AT4G23510	16.2384	43.9013	1.43485	5e-05
AT5G59960	50.8874	79.5917	0.64531	0.00015
AT2G42320	18.9822	31.2366	0.718586	0.00145
AT1G55920	167.809	283.187	0.754932	5e-05
AT4G36220	33.7204	21.7446	-0.632964	0.0024
AT4G21700	1.70065	3.75828	1.14399	0.00875
AT3G01900	3.23686	0.65966	-2.2948	0.02035
AT2G28650	5.62793	2.76646	-1.02456	0.02125
AT1G36070	5.24051	9.69708	0.887843	0.0076
AT2G15010	1.28212	0	#NAME?	0.0009
AT3G26760	23.6456	44.2428	0.90387	0.0001
AT2G23110	40.0931	19.1922	-1.06284	0.0043
AT3G04070	18.1872	27.2984	0.585898	0.04775
AT3G09220	114.509	67.2036	-0.768853	5e-05
AT3G63110	11.9963	7.65885	-0.647391	0.033
AT3G54600	28.1096	9.29463	-1.5966	0.04575
AT1G68765	0	1.43236	inf	0.00055
AT4G01950	24.459	13.1203	-0.898563	5e-05
AT3G09070	6.48583	4.21851	-0.620558	0.0324
AT5G50720	58.0363	34.2497	-0.760865	0.00275
AT1G11080	4.96326	1.18988	-2.06047	0.0033
AT1G31350	7.77518	13.8125	0.829027	0.00815
AT2G23320	53.6788	34.1277	-0.653409	0.0023
AT3G11690	77.4958	211.139	1.446	5e-05
AT1G69610	5.06948	1.92334	-1.39822	0.00645
AT1G05785	28.0735	18.5488	-0.597884	0.047
AT5G57560	32.3704	16.7857	-0.947444	0.0003
AT2G27480	4.48219	12.769	1.51037	0.01525
AT1G35680	11.6728	20.2965	0.798084	0.0148
AT3G56370	15.0802	6.31954	-1.25477	5e-05
AT5G54770	6.75447	3.60212	-0.906996	0.0254
AT1G28420	3.72652	7.15017	0.940151	0.0007
AT1G21010	42.2558	22.5499	-0.906029	0.0018
AT3G47500	15.0722	8.63312	-0.803937	0.00395
AT5G48070	11.8118	7.03852	-0.746881	0.0405
AT3G56880	117.939	77.7234	-0.601614	0.0009
AT1G32700	207.249	320.059	0.626973	5e-05
AT3G07960	1.12812	3.25125	1.52707	0.00135
AT5G06630	5.93558	29.8695	2.33121	5e-05
AT5G06990	22.4602	43.8836	0.966308	5e-05
AT1G04360	12.9298	6.81644	-0.923611	0.0284
AT4G34135	45.3849	25.5624	-0.828192	5e-05
AT1G47290	73.9474	41.6888	-0.826839	0.01415
AT1G12240	39.2058	24.7473	-0.663797	0.00045
AT1G30870	156.55	325.944	1.058	5e-05
AT1G18500	24.2927	37.6071	0.630485	0.001
AT4G29310	7.97496	15.9933	1.00392	0.0004
AT3G62090	14.3781	47.4701	1.72315	5e-05
AT5G13900	138.069	25.073	-2.46118	5e-05
AT2G13810	18.105	3.41604	-2.40599	5e-05
AT3G19320	9.25023	3.83724	-1.26942	0.0044
AT4G32870	57.1753	37.161	-0.621605	0.01035
AT4G23250	1.01587	0.102229	-3.31284	0.0299
AT2G03760	34.7231	18.1039	-0.939592	0.0001
AT2G45750	37.3094	60.5121	0.697683	0.0001
AT1G62980	64.4935	141.328	1.13182	5e-05
AT1G19000	167.396	252.176	0.591167	0.00015
AT1G34510	116.717	232.541	0.99447	5e-05
AT5G54145	20.5599	42.1628	1.03614	0.00365
AT1G61390	34.6457	63.8247	0.881441	5e-05
AT3G10815	14.0591	7.95509	-0.821552	0.03995
AT4G01020	1.31579	2.17904	0.727765	0.0402
AT1G61255	22.9385	78.7785	1.78003	0.0086
AT4G21630	2.73292	7.64421	1.48392	5e-05
AT4G34530	7.93043	45.8795	2.53238	5e-05
AT3G04184	27.112	1.41198	-4.26314	0.038
AT4G40045	28.4373	13.8511	-1.03779	0.0204
AT3G20360	7.58667	1.3367	-2.50479	5e-05
AT1G75550	13.471	1.84614	-2.86727	0.0041
AT5G24880	6.16836	22.711	1.88043	5e-05
AT1G14182	0	8.99087	inf	5e-05
AT3G06770	13.0696	8.56822	-0.609146	0.0255
AT1G62480	1242.29	655.983	-0.921267	5e-05
AT1G68530	70.4615	28.1803	-1.32215	5e-05
AT4G21850	684.177	303.368	-1.1733	5e-05
AT4G21280	21.7824	13.102	-0.733373	0.03835
AT1G31540	2.34394	3.69411	0.65629	0.03985
AT5G14020	23.4379	10.0631	-1.21977	5e-05
AT1G29240	2.29977	0.719947	-1.67552	0.02785
AT1G24330	2.4916	4.24096	0.767322	0.03
AT4G37022	0	4.87006	inf	0.00115
AT5G57960	2.27573	5.45728	1.26185	0.01535
AT1G12672	0.895922	6.03619	2.75219	0.03255
AT3G29635	6.09705	11.6609	0.935499	0.00715
AT1G07260	8.13763	16.6326	1.03133	0.0282
AT1G60750	30.868	16.7422	-0.882627	0.00055
AT5G56780	3.60784	1.61398	-1.16051	0.04025
AT5G03640	4.33655	13.6692	1.65631	5e-05
AT1G19770	59.4197	102.46	0.786046	0.0002
AT3G13882	57.1991	34.4905	-0.729795	0.00575
AT5G62070	28.2897	16.7829	-0.753289	0.0017
AT5G13500	39.5237	61.2528	0.632059	0.0007
AT3G48180	18.6859	9.40325	-0.990718	0.0447
AT1G75410	48.4299	73.9741	0.611123	0.0003
AT2G30250	26.4203	40.0226	0.599166	0.0029
AT2G37020	7.49216	3.20634	-1.22445	0.02395
AT1G52830	4.93879	0	#NAME?	5e-05
AT1G50660	6.89889	18.8161	1.44753	0.00015
AT3G52180	1.12303	3.89569	1.79448	0.01355
AT2G42300	6.18809	11.7086	0.920006	0.0073
AT2G15960	83.1523	135.197	0.701233	0.00935
AT3G54040	105.204	245.168	1.22057	5e-05
AT3G57320	34.3926	21.7364	-0.661986	0.03905
AT3G12610	146.238	82.6818	-0.822677	5e-05
[truncated: 522 more rows]
