# Supplementary material for: Phosphorylation of CBP20 Links MicroRNA to Root Growth in the Ethylene Response
Source: PLoS Genet. 2016 Nov 21;12(11):e1006437. doi: 10.1371/journal.pgen.1006437 (PMC5147770; doi:10.1371/journal.pgen.1006437)
Supplement: S3 Dataset — (XLSX) [file pgen.1006437.s016.xlsx]

## Sheet: Sheet1
Supplemental Table 7. Differential regulated genes in Col shoot by ethylene treatment
gene_id	COL_shoot_air	COL_shoot_C2H4	log2(fold_change)	p_value
AT5G50200	21.1998	6.05046	-1.80893	0.0039
AT2G16365	36.1048	17.986	-1.00531	0.00025
AT5G26660	10.3298	3.83531	-1.4294	0.0176
AT3G54400	231.644	133.894	-0.790816	0.0003
AT3G28345	35.2795	16.6882	-1.08	5e-05
AT5G40250	21.7804	11.3523	-0.940044	0.0023
AT5G59790	6.64136	3.1756	-1.06445	0.0288
AT3G21770	114.221	50.8965	-1.16619	5e-05
AT2G46990	37.5866	136.566	1.8613	5e-05
AT4G35620	1.36063	5.61478	2.04495	0.01705
AT4G15100	1.25647	0	#NAME?	5e-05
AT2G19590	17.017	48.9261	1.52363	5e-05
AT1G15780	854.644	474.37	-0.849311	5e-05
AT5G59570	35.4266	22.337	-0.665397	0.01305
AT4G12545	86.5779	19.324	-2.16361	0.0002
AT4G05050	674.702	432.432	-0.641779	0.01285
AT1G25440	26.6902	12.7828	-1.06211	0.00125
AT2G28830	2.56757	6.76067	1.39676	0.00385
AT5G54860	7.93382	3.7421	-1.08417	0.0418
AT4G19030	47.7545	25.7693	-0.889985	0.0033
AT5G01750	170.664	111.782	-0.610469	0.00185
AT5G14690	24.0736	9.54658	-1.3344	0.00665
AT2G22430	160.876	85.6611	-0.909239	5e-05
AT5G02090	32.684	9.18448	-1.83132	0.0033
AT1G22570	43.0773	20.4085	-1.07775	0.0002
AT2G33510	7.40451	17.9741	1.27944	0.0432
AT5G57140	73.9632	36.8254	-1.00611	0.00155
AT4G37530	63.4782	33.8523	-0.907008	0.0159
AT1G76705	4.42076	0	#NAME?	5e-05
AT5G14910	149.81	227.105	0.600224	0.00175
AT1G59218	6.15051	10.1746	0.726193	0.0058
AT1G63720	9.53245	4.61013	-1.04804	0.02305
AT3G16570	264.36	116.87	-1.1776	5e-05
AT2G29750	11.8333	4.49718	-1.39576	0.00115
AT5G08391	0	2.61427	inf	0.0003
AT5G53250	513.035	84.5072	-2.60191	5e-05
AT1G50090	3.13257	53.5328	4.09501	5e-05
AT1G04870	10.0525	17.243	0.778449	0.0278
AT3G19030	186.808	97.3054	-0.940962	0.00155
AT1G72770	34.1826	14.7794	-1.20967	5e-05
AT2G41020	2.96491	6.72055	1.18059	0.0252
AT3G50210	30.1717	48.6859	0.690309	0.0041
AT5G11420	360.154	194.762	-0.886901	5e-05
AT4G09160	28.6251	63.6189	1.15218	5e-05
AT1G09560	284.134	169.833	-0.742451	5e-05
AT5G56040	26.7959	43.889	0.711844	0.00025
AT3G49380	1.2373	7.6429	2.62692	0.0305
AT5G15860	36.5282	66.6844	0.868338	0.0002
AT1G33590	58.3747	37.1352	-0.652557	0.00195
AT4G08900	13.2658	22.3229	0.750813	0.02235
AT4G16442	64.0927	204.451	1.67352	5e-05
AT5G47590	0.928845	5.11311	2.46069	0.0272
AT1G08380	813.868	413.083	-0.978363	5e-05
AT1G08390	9.75353	1.889	-2.3683	0.0008
AT3G59040	16.2922	28.8475	0.824264	0.0021
AT2G25482	0	6.88662	inf	5e-05
AT2G24590	777.916	34.3016	-4.50327	0.04105
AT5G36910	33.2373	5.16974	-2.68464	0.00085
AT2G46950	5.41041	1.74704	-1.63083	0.03565
AT1G14960	33.7487	14.1965	-1.2493	0.01035
AT2G17680	1.82393	0	#NAME?	5e-05
AT5G35970	23.4368	11.1859	-1.06709	0.01695
AT3G20940	16.6257	7.76728	-1.09793	0.00595
AT4G17220	13.5502	4.52116	-1.58355	0.00235
AT3G57540	18.5365	4.5712	-2.01973	0.00045
AT5G44260	14.921	89.47	2.58405	5e-05
AT2G38860	24.3553	13.878	-0.811431	0.01185
AT4G17870	110.706	61.7386	-0.842493	0.00055
AT5G01430	11.0738	19.2743	0.799526	0.04835
AT5G60660	493.111	808.253	0.712894	5e-05
AT2G20570	25.4155	4.17593	-2.60554	5e-05
AT2G27370	66.1572	112.161	0.761603	0.0011
AT5G38320	0	1.67306	inf	0.0002
AT5G62270	20.0051	41.4722	1.05178	0.0002
AT1G67740	335.079	196.834	-0.767525	5e-05
AT1G19520	9.98538	17.1255	0.778261	0.01005
AT5G13330	14.2663	28.5583	1.0013	0.00185
AT5G59310	30.5731	2.92604	-3.38524	0.0214
AT5G36970	1.2222	0	#NAME?	0.0002
AT3G52900	157.691	104.663	-0.591349	0.02185
AT4G23750	3.50708	12.6354	1.84913	0.00105
AT3G12920	19.6965	58.0975	1.56054	5e-05
AT1G19900	7.36719	87.1134	3.56371	5e-05
AT1G63360	2.13716	4.70711	1.13914	0.0279
AT2G02680	17.67	7.89617	-1.16207	0.0006
AT4G23310	39.1707	22.4882	-0.800605	0.0017
AT5G26790	4.79943	0	#NAME?	0.00095
AT1G63850	11.1479	3.85561	-1.53175	0.0153
AT4G15960	11.9026	22.9674	0.948302	0.0036
AT1G32920	230.986	135.862	-0.765667	0.0058
AT4G30650	102	57.2993	-0.831983	0.003
AT3G60700	2.03692	0	#NAME?	0.00035
AT5G07010	85.4919	252.157	1.56046	5e-05
AT5G28010	4.14574	0	#NAME?	0.00045
AT1G61520	784.403	450.497	-0.800078	5e-05
AT3G18040	28.5412	16.5675	-0.784687	0.0028
AT4G31560	28.7357	48.4166	0.752657	0.0305
AT5G38030	17.5404	7.20778	-1.28305	0.00225
AT3G10930	14.7688	2.27006	-2.70175	0.03445
AT2G20450	57.0449	114.716	1.0079	0.0001
AT1G13360	118.061	44.8491	-1.39638	5e-05
AT1G30720	25.4567	9.60695	-1.4059	0.0208
AT4G30470	102.7	54.2838	-0.919837	5e-05
AT1G70550	8.9085	3.36325	-1.40533	0.0052
AT3G53040	7.84433	2.2165	-1.82337	0.01205
AT4G22490	185.796	368.931	0.98963	5e-05
AT3G51410	7.18078	41.3075	2.52419	5e-05
AT5G52050	1.02049	3.18812	1.64345	0.0454
AT2G38750	335.531	77.6512	-2.11137	5e-05
AT4G01335	5.95161	29.2635	2.29775	0.02195
AT3G24927	27.8143	11.5817	-1.26398	0.00615
AT1G29640	46.4546	7.72817	-2.58762	5e-05
AT1G75900	103.822	9.62017	-3.43191	5e-05
AT4G12910	9.18142	4.40674	-1.05901	0.01155
AT3G13965	14.0573	4.25227	-1.72502	0.0113
AT5G48412	140.249	71.3655	-0.974693	0.00015
AT4G08930	16.9003	7.92684	-1.09223	0.0102
AT1G54010	701.704	450.851	-0.638211	0.00015
AT1G30810	2.47249	5.17322	1.0651	0.0299
AT3G60220	13.4563	5.80717	-1.21237	0.00605
AT3G04290	137.625	41.4352	-1.73182	5e-05
AT4G23870	172.351	89.2426	-0.949544	5e-05
AT5G38150	5.37423	10.4438	0.958524	0.0393
AT5G55050	54.3852	22.1639	-1.295	5e-05
AT2G05790	102.603	66.0593	-0.635236	0.00105
AT5G03120	104.626	42.7994	-1.28958	0.0002
AT1G30250	3.18111	0	#NAME?	0.00025
AT5G19120	71.3493	144.861	1.0217	5e-05
AT4G34210	4.04032	0	#NAME?	0.0001
AT5G25390	1.42675	0	#NAME?	0.0001
AT3G48350	58.3384	20.6713	-1.49682	5e-05
AT5G57685	92.3698	45.0921	-1.03455	5e-05
AT1G74070	19.3982	9.89219	-0.971563	0.00735
AT3G53980	397.152	159.263	-1.31828	5e-05
AT3G10912	43.3302	22.4302	-0.949933	0.00085
AT4G24480	13.9585	44.0082	1.65663	5e-05
AT2G35000	7.65204	3.30078	-1.21304	0.02565
AT2G44100	81.6378	150.401	0.881501	0.0178
AT5G52420	20.5675	11.7376	-0.809235	0.0225
AT5G62020	18.6975	9.61048	-0.960165	0.00705
AT3G45700	45.2464	26.94	-0.748053	0.0013
AT3G06450	10.4785	19.822	0.919677	0.0012
AT1G22700	54.0703	85.1712	0.65553	0.00625
AT5G27850	298.531	457.889	0.617119	0.00125
AT1G03010	0.435372	1.83283	2.07375	0.0499
AT5G55850	178.166	117.338	-0.602554	0.0018
AT3G17580	24.4799	8.18238	-1.58101	0.011
AT1G07430	7.0639	2.62902	-1.42594	0.01295
AT4G09030	133.876	45.2745	-1.56412	5e-05
AT2G43010	25.2559	7.55649	-1.74083	5e-05
AT4G27595	13.2824	7.78917	-0.769978	0.00875
AT2G03370	4.68766	0.51625	-3.18273	0.0076
AT5G17650	9.14352	3.4627	-1.40085	0.02715
AT4G19120	62.5051	111.915	0.840364	5e-05
AT5G44120	103.107	15.7388	-2.71175	5e-05
AT2G22680	14.4101	28.2143	0.969342	0.0002
AT3G48520	14.5357	4.56525	-1.67083	0.0001
AT1G58848	6.15051	10.1746	0.726193	0.0058
AT1G29920	795.961	317.019	-1.32813	5e-05
AT1G75810	18.9216	7.61183	-1.31372	0.0193
AT5G12960	26.1918	16.0429	-0.707177	0.00155
AT4G15620	35.1385	6.01286	-2.54693	0.00025
AT5G23750	88.7405	24.7246	-1.84364	5e-05
AT1G14970	3.66891	1.28698	-1.51136	0.0391
AT4G02400	5.20277	15.0316	1.53064	0.02405
AT1G18330	21.2673	1.98623	-3.42053	5e-05
AT3G48970	164.862	474.53	1.52524	0.00935
AT1G57765	70.7757	42.6822	-0.72962	0.00945
AT1G76620	12.1575	2.81216	-2.11209	0.0003
AT2G15220	12.4558	5.6494	-1.14065	0.0395
AT2G43800	5.76143	2.93848	-0.971354	0.01475
AT5G60960	16.9219	26.1452	0.627657	0.02345
AT5G17030	15.873	4.24826	-1.90163	0.00035
AT1G56250	2.4368	0	#NAME?	5e-05
AT1G17940	25.2464	9.79891	-1.36539	5e-05
AT3G20015	33.3	17.4642	-0.931119	0.0004
AT1G72440	6.41058	11.7298	0.871649	0.01285
AT4G28440	47.4416	21.8812	-1.11646	0.00065
AT4G00905	10.3532	2.91206	-1.82996	0.03885
AT5G41080	66.7036	25.2936	-1.39899	5e-05
AT5G50335	17.8478	126.275	2.82275	5e-05
AT2G32250	6.30174	10.9939	0.802878	0.0134
AT5G19140	318.909	507.11	0.669154	5e-05
AT4G40090	38.6888	14.4464	-1.42121	0.00065
AT2G21720	5.49355	1.08821	-2.33579	0.0172
AT3G20210	19.3454	3.67846	-2.39481	5e-05
AT3G48340	6.71781	1.64976	-2.02574	0.01615
AT1G20030	7.16037	1.04997	-2.76968	0.03725
AT4G11310	538.847	211	-1.35263	5e-05
AT1G47710	36.374	64.4378	0.824998	0.00055
AT1G63110	25.1031	16.3947	-0.614637	0.02435
AT1G11185	6.481	19.0676	1.55684	0.0187
AT4G30350	19.0643	29.3865	0.62428	0.00425
AT4G12080	23.2167	11.2146	-1.04979	0.00655
AT5G15180	11.2195	4.79569	-1.2262	0.03565
AT5G48540	17.4205	3.59961	-2.27487	0.0051
AT1G03530	2.05331	5.92673	1.52928	0.00295
AT3G09270	94.3313	55.5455	-0.764066	0.0023
AT4G37450	210.146	129.735	-0.695826	0.00035
AT4G38470	64.7263	125.801	0.958716	5e-05
AT4G19820	98.3042	37.5493	-1.38847	5e-05
AT3G29390	20.2007	12.7099	-0.668453	0.0239
AT1G79650	17.9323	29.2937	0.708028	0.008
AT1G31690	48.2895	23.1212	-1.06249	5e-05
AT3G13061	32.9763	11.1252	-1.5676	0.028
AT2G34500	67.991	29.9139	-1.18453	5e-05
AT1G54000	701.704	450.851	-0.638211	0.00015
AT4G11820	74.6972	25.6552	-1.54181	5e-05
AT3G10970	25.513	42.9676	0.752016	0.00505
AT5G28300	44.1704	115.571	1.38763	5e-05
AT5G02170	29.9078	11.6079	-1.36541	5e-05
AT1G24140	1.54492	0	#NAME?	5e-05
AT1G55260	260.657	114.915	-1.18158	5e-05
AT1G78260	60.8136	17.5949	-1.78924	0.0009
AT1G80650	10.8992	22.0317	1.01536	0.02705
AT1G17270	8.33537	3.42971	-1.28116	0.0167
AT1G15300	0.558726	1.9982	1.83849	0.0231
AT3G05180	13.0382	4.75969	-1.4538	0.00555
AT1G14890	90.2368	201.706	1.16047	5e-05
AT4G29020	1292.98	754.178	-0.777726	0.00125
AT3G11340	45.4278	17.5486	-1.37222	5e-05
AT4G28110	11.6725	0	#NAME?	5e-05
AT1G53720	5.18458	10.6691	1.04114	0.0133
AT5G59320	102.467	10.3292	-3.31036	5e-05
AT3G56940	520.403	292.367	-0.831846	5e-05
AT1G61380	15.8574	24.4256	0.623239	0.01315
AT3G59660	20.509	9.28523	-1.14325	0.00035
AT1G30210	14.7718	23.0764	0.643579	0.047
AT5G13140	100.676	65.3313	-0.623875	0.0035
AT2G39890	15.6936	7.18011	-1.1281	0.0046
AT4G38980	8.84259	3.77116	-1.22946	0.04675
AT1G27670	89.5687	141.596	0.660717	0.0009
AT4G12600	56.9892	89.346	0.648715	0.0144
AT1G55540	2.242	4.28666	0.935069	0.0076
AT1G61820	31.5573	7.60491	-2.05297	5e-05
AT1G13900	21.9679	12.9764	-0.759501	0.0033
AT5G03700	10.3995	18.8986	0.861767	0.0083
AT4G32890	15.1009	6.34577	-1.25077	0.0055
AT3G61830	15.6172	24.811	0.667844	0.00825
AT3G56060	12.135	3.4886	-1.79845	0.0002
AT3G43980	257.445	392.297	0.607683	0.0032
AT5G59540	66.8994	265.387	1.98803	5e-05
AT2G44670	163.067	79.8636	-1.02985	5e-05
AT4G29905	446.3	191.626	-1.21972	5e-05
AT3G17170	4.61313	14.1439	1.61636	0.004
AT4G35987	113.196	70.9566	-0.673819	0.0468
AT4G12730	509.493	326.012	-0.644136	0.00015
AT2G21770	13.9532	22.1605	0.667395	0.0057
AT4G12350	1.46089	0	#NAME?	0.00015
AT2G41260	15.3217	2.04681	-2.90413	0.00275
AT1G17020	26.1345	15.525	-0.75136	0.0109
AT5G05410	49.7005	3.22207	-3.9472	0.00035
AT1G14140	15.5933	8.57601	-0.862546	0.0468
AT4G33560	164.885	107.088	-0.622666	0.0428
AT5G15120	28.1628	47.7324	0.761178	0.00395
AT1G25520	23.6024	9.34905	-1.33604	0.00645
AT4G33467	16.9862	5.32531	-1.67342	0.0499
AT4G10270	30.6978	57.229	0.898612	0.02905
AT4G21840	123.368	60.5506	-1.02676	0.0001
AT5G49280	31.6216	10.6911	-1.5645	5e-05
AT4G27310	30.6172	72.7681	1.24896	5e-05
AT3G28900	109.541	172.494	0.655073	0.0049
AT2G26070	8.60768	44.5603	2.37206	5e-05
AT3G53540	10.2823	20.2597	0.978458	0.0003
AT3G60120	1.92354	0	#NAME?	5e-05
AT2G26750	17.9157	47.4434	1.40498	5e-05
AT2G31990	4.60221	1.23029	-1.90333	0.0276
AT4G12470	364.452	1218.73	1.74158	5e-05
AT2G21880	40.1489	7.72206	-2.3783	5e-05
AT1G68830	11.4098	5.48151	-1.05763	0.00865
AT5G52300	114.899	33.3647	-1.78397	5e-05
AT3G12830	19.4947	6.75987	-1.52801	0.0059
AT3G02930	5.86525	10.7898	0.879402	0.01665
AT4G19450	19.6951	8.93014	-1.14108	0.00075
AT3G09780	6.0861	12.8292	1.07584	0.00285
AT4G30840	3.43059	8.59012	1.32422	0.02115
AT1G32450	105.633	45.3954	-1.21844	5e-05
AT2G40230	8.11883	15.2208	0.906705	0.018
AT5G41800	23.7499	13.1179	-0.856385	0.0065
AT3G51730	268.723	179.133	-0.585087	0.00105
AT3G45710	45.2464	26.94	-0.748053	0.0013
AT5G14330	49.7879	12.271	-2.02054	0.0024
AT3G50340	15.49	28.8991	0.899685	0.00255
AT4G39160	8.62809	14.5693	0.755819	0.0223
AT3G05880	2627.48	1603.09	-0.712822	5e-05
AT5G64840	45.6745	24.9508	-0.872303	0.00325
AT2G14285	55.2647	84.9715	0.620623	0.0265
AT4G15390	47.1303	22.2243	-1.08452	0.0001
AT3G53800	9.79542	19.2684	0.976054	0.0116
AT5G54980	34.7396	11.9184	-1.54339	0.00025
AT1G74650	9.77918	28.0341	1.5194	5e-05
AT1G32640	87.4216	36.8199	-1.24751	5e-05
AT4G17615	21.2631	40.4299	0.927075	0.00815
AT5G47000	16.4796	1.45386	-3.50272	0.0009
AT1G27730	33.4156	11.1728	-1.58053	0.0002
AT4G17470	57.5282	23.5675	-1.28747	5e-05
AT1G62570	70.3199	24.7578	-1.50605	5e-05
AT2G36950	45.8008	27.5377	-0.733964	0.0066
AT3G51240	25.3472	2.3658	-3.42143	0.00015
AT2G33390	22.2232	11.1152	-0.999538	0.0072
AT4G15640	4.87653	12.298	1.3345	0.00675
AT1G67800	8.80356	3.56724	-1.30328	0.01525
AT1G60260	6.34662	1.40878	-2.17154	0.0396
AT4G03610	19.1911	1.41084	-3.76581	0.0227
AT5G39430	29.9854	47.5816	0.666146	0.00235
AT4G00680	12.4656	2.12992	-2.54908	0.04165
AT2G19130	3.45138	1.57547	-1.13138	0.04425
AT1G73260	352.37	178.982	-0.977282	0.00015
AT2G21210	51.3289	24.8715	-1.04528	0.0046
AT5G17850	12.087	5.26995	-1.1976	0.0045
AT1G61210	152.977	29.4381	-2.37756	0.005
AT1G03730	14.8944	39.848	1.41974	0.0202
AT1G12620	3.26788	6.70485	1.03685	0.0255
AT2G34160	70.0694	36.9174	-0.924484	0.0311
AT4G32000	14.4182	7.01551	-1.03927	0.01415
AT2G38470	9.41456	2.99517	-1.65226	0.0178
AT3G54140	64.5449	34.0669	-0.921933	5e-05
AT4G11210	32.8166	6.20957	-2.40186	0.00255
AT5G02760	16.007	94.8261	2.56658	5e-05
AT1G64890	8.67352	4.61568	-0.910074	0.04505
AT1G72940	9.58453	4.17271	-1.19972	0.02315
AT5G67600	77.8963	140.532	0.851269	0.0271
AT2G30945	1.52102	0	#NAME?	0.0476
AT1G34750	16.4095	7.80105	-1.07279	0.00645
AT2G35500	16.637	28.7431	0.788825	0.0066
AT5G45760	5.15565	11.992	1.21785	0.0314
AT1G26730	6.45027	1.6407	-1.97505	0.01535
AT3G51910	37.3605	23.3481	-0.67821	0.0371
AT5G08640	13.632	6.04031	-1.17431	0.0122
AT4G25960	38.3481	15.1887	-1.33616	5e-05
AT5G40830	18.9047	9.11044	-1.05315	0.0057
AT4G26860	15.6962	26.8833	0.776291	0.0223
AT3G44600	13.9461	22.831	0.711128	0.03715
AT5G53590	33.293	12.907	-1.36706	0.0003
AT1G48570	7.52488	18.5472	1.30146	0.0007
AT3G54090	11.7554	23.355	0.990408	0.00405
AT1G08580	29.1621	47.0973	0.691546	0.04665
AT5G08380	22.1722	13.277	-0.739823	0.044
AT1G45201	169.036	87.0148	-0.958001	5e-05
AT5G37300	20.3787	5.86218	-1.79755	5e-05
AT2G43510	51.9216	22.3276	-1.2175	0.00815
AT3G21670	15.0701	0.728106	-4.3714	0.00935
AT2G14960	2.35851	0.715986	-1.71987	0.03365
AT1G58340	4.35616	0.489514	-3.15363	0.02065
AT5G49360	404.1	123.535	-1.70979	5e-05
AT4G27850	167.389	106.013	-0.65896	0.00045
AT5G22570	1.22033	0	#NAME?	0.00045
AT1G14520	15.3567	4.14266	-1.89024	0.00155
AT2G05440	306.022	160.721	-0.929081	5e-05
AT4G13710	4.12551	11.7476	1.50972	0.0018
AT5G27220	1.55399	5.13461	1.72428	0.0022
AT5G15190	17.0067	5.14743	-1.72418	0.039
AT3G53370	10.5487	1.61291	-2.70932	0.0149
AT5G55540	6.47292	3.88242	-0.737459	0.02485
AT5G46330	7.12635	23.5619	1.72522	5e-05
AT5G54230	18.5518	4.47485	-2.05165	0.0004
AT1G80530	19.1703	36.8545	0.942973	0.00015
AT5G13190	48.3393	31.3678	-0.623912	0.04405
AT5G19840	2.16122	6.59206	1.60888	0.01585
AT5G48230	343.139	616.023	0.844192	5e-05
AT3G48570	49.2079	18.5149	-1.4102	0.0196
AT4G02410	5.53483	1.95273	-1.50304	0.0113
AT2G26150	7.52558	1.9503	-1.94811	0.0069
AT5G55480	40.0027	21.7688	-0.877839	5e-05
AT3G28857	4.26163	20.0927	2.2372	0.02345
AT4G37470	64.2896	39.9621	-0.685954	0.0036
AT5G09500	111.286	179.244	0.687646	0.0014
AT2G25090	4.08417	0.645605	-2.66132	0.0208
AT3G15320	1.5605	0	#NAME?	0.0002
AT3G45660	9.47419	4.87453	-0.958738	0.0338
AT2G03330	7.34787	15.3074	1.05883	0.02255
AT4G14130	873.273	1921.92	1.13804	5e-05
AT4G01560	16.8423	28.3455	0.751028	0.01495
AT5G28290	10.4362	18.8724	0.854678	0.00485
AT2G19900	15.7486	4.16197	-1.91988	5e-05
AT2G31750	52.0444	25.0824	-1.05307	5e-05
AT3G54990	15.666	4.52054	-1.79306	0.0058
AT3G16690	26.1184	11.3353	-1.20425	0.0033
AT1G62900	0	1.25915	inf	0.0005
AT1G45015	25.6186	4.16546	-2.62064	0.0033
AT1G18400	40.8725	102.971	1.33304	5e-05
AT3G01420	281.744	103.703	-1.44194	5e-05
AT2G28410	22.6937	2.95348	-2.94181	0.0036
AT3G59010	34.6622	9.82171	-1.81932	5e-05
AT1G64200	153.108	66.8454	-1.19565	5e-05
AT1G53340	2.23802	8.40676	1.90933	0.00235
AT1G55990	248.858	8.54108	-4.86476	5e-05
AT2G05510	306.022	160.721	-0.929081	5e-05
AT4G15820	3.30434	6.82826	1.04716	0.0339
AT2G29550	109.922	66.5225	-0.724564	0.00505
AT5G62190	68.2773	107.77	0.658483	0.0004
AT2G04500	4.41311	1.77604	-1.31314	0.03695
AT3G55950	7.46534	2.79481	-1.41746	0.00175
AT2G25520	177.034	115.01	-0.622275	0.00115
AT1G76490	292.312	134.896	-1.11566	5e-05
AT5G25360	33.0261	81.8436	1.30926	5e-05
AT2G15480	28.2074	16.3855	-0.783656	0.0121
AT4G40070	8.33863	3.1253	-1.41582	0.0288
AT3G13980	64.3968	12.2573	-2.39334	5e-05
AT1G26270	32.9131	108.658	1.72307	5e-05
AT2G46870	7.38326	14.4105	0.964792	0.01495
AT3G14230	170.884	400.379	1.22835	5e-05
AT5G57785	138.568	31.8144	-2.12285	5e-05
AT5G46115	0	3.83093	inf	0.0002
AT1G54740	12.3514	3.77172	-1.71138	0.00715
AT3G22660	14.4627	35.373	1.29031	0.00025
AT1G61300	18.6302	38.8016	1.05847	0.0002
AT5G44550	17.0654	3.08714	-2.46674	0.01445
AT1G60060	15.2586	50.6334	1.73047	5e-05
AT5G24100	9.63151	0.547004	-4.13814	0.0076
AT1G26930	9.36014	19.4849	1.05775	0.005
AT1G49560	6.58629	19.9111	1.59604	0.00175
AT1G05135	58.0131	95.52	0.719424	0.0002
AT5G02230	120.374	58.9512	-1.02994	0.04895
AT3G05600	14.071	28.6497	1.0258	0.00145
AT2G30930	476.637	160.705	-1.56848	5e-05
AT4G05100	26.4549	3.41602	-2.95315	0.0001
AT4G17670	24.215	8.88751	-1.44605	0.00685
AT4G39510	8.43379	2.7904	-1.59571	0.00865
AT3G49870	99.8452	152.18	0.608013	0.00515
AT1G62380	1727.64	5411.86	1.64732	5e-05
AT1G77850	4.64769	9.01633	0.956024	0.02145
AT5G52540	15.1111	8.83899	-0.773656	0.02695
AT1G56600	11.5965	2.05514	-2.49638	0.0025
AT2G02950	53.6202	15.6359	-1.77791	5e-05
AT1G73540	43.3304	25.7337	-0.75172	0.0133
AT2G43330	31.7734	16.0406	-0.986087	0.0002
AT4G30720	15.2024	26.1176	0.780724	0.0015
AT3G26460	37.0365	18.0715	-1.03523	0.01905
AT5G09300	1.97759	6.06362	1.61644	0.02365
AT4G11190	194.609	118.242	-0.718835	0.0003
AT1G21500	68.4207	33.3661	-1.03605	0.0014
AT3G45242	35.2032	17.9893	-0.968567	0.0004
AT3G13550	10.8824	21.1685	0.959924	0.0286
AT3G52580	59.7131	92.4671	0.630892	0.0103
AT4G34710	529.94	311.279	-0.767619	5e-05
AT1G63300	9.59377	4.37123	-1.13406	0.01655
AT1G21160	8.22124	12.586	0.614396	0.0209
AT3G01560	8.59658	13.9966	0.703241	0.0278
AT2G46790	2.41024	0	#NAME?	5e-05
AT2G22190	4.01441	0	#NAME?	5e-05
AT1G17860	259.105	148.386	-0.804185	0.0001
AT4G06744	48.6905	129.786	1.41442	5e-05
AT3G45420	0.382516	1.73801	2.18384	0.046
AT4G21020	19.9849	3.96889	-2.33211	0.00495
AT1G31020	23.9553	10.8124	-1.14766	0.0322
AT5G24900	8.72933	26.0991	1.58006	5e-05
AT1G10180	8.66733	17.5568	1.01837	0.00105
AT4G25990	12.6341	21.1722	0.744846	0.0306
AT2G34930	10.5612	6.35099	-0.733726	0.0167
AT1G47480	21.1201	13.4836	-0.647406	0.0462
AT3G57750	6.59642	12.7786	0.953979	0.0382
AT3G48240	2.58926	0	#NAME?	5e-05
AT2G37190	149.629	228.245	0.609196	0.01435
AT5G42650	25.2905	10.239	-1.30452	0.0001
AT3G26818	1.50628	19.3416	3.68264	0.0044
AT1G36640	4.5859	0	#NAME?	0.0004
AT4G01510	4.98376	16.6996	1.74451	0.01465
AT5G06980	38.2828	10.3311	-1.88971	5e-05
AT4G31000	14.6063	27.8372	0.930419	0.01295
AT3G02240	15.3484	3.1864	-2.26809	0.04735
AT5G44480	15.9671	6.96346	-1.19723	0.004
AT5G57760	87.2782	548.293	2.65125	5e-05
AT1G11330	1.55893	5.02489	1.68853	0.01365
AT1G62440	13.0761	23.5949	0.851546	0.0005
AT5G43175	0	1.43945	inf	0.00025
AT5G49760	32.9231	20.9211	-0.654147	0.0019
AT3G25110	11.1326	3.43099	-1.69809	0.00275
AT1G75780	225.567	129.31	-0.802717	0.0014
AT4G03420	24.9809	14.4296	-0.791797	0.00535
AT2G46420	15.3297	8.90974	-0.782872	0.01655
AT3G08600	17.2193	8.73337	-0.979416	0.00765
AT2G26300	38.5629	62.2658	0.691227	0.00085
AT3G44860	3.07102	0	#NAME?	5e-05
AT2G28110	30.5089	14.6181	-1.06148	0.00515
AT2G35980	9.35197	3.12276	-1.58245	0.01235
AT5G44070	33.4362	21.4193	-0.642503	0.0118
AT3G25210	6.13827	13.0821	1.09169	0.0107
AT1G31850	122.733	197.673	0.687597	0.0004
AT5G45950	180.48	93.8682	-0.943131	5e-05
AT1G65970	365.553	146.038	-1.32374	0.00215
AT4G35300	31.2414	18.7357	-0.73767	0.00115
AT3G50860	19.1195	10.3098	-0.89103	0.03505
AT2G33990	141.952	247.388	0.801376	0.0001
AT1G78610	24.8846	12.9375	-0.943687	0.0002
AT5G26820	26.2143	14.5013	-0.854174	0.0013
AT3G02340	11.8641	19.9542	0.750089	0.01775
AT3G44990	208.885	636.955	1.60848	5e-05
AT5G03740	44.0222	182.907	2.05481	5e-05
AT5G14060	24.9434	13.1225	-0.926615	0.0006
AT4G34480	25.917	17.1949	-0.591919	0.02
AT1G58350	12.5172	21.4052	0.774049	0.00195
AT5G65660	210.664	113.616	-0.890776	5e-05
AT3G17840	13.7958	6.47766	-1.09068	0.001
AT3G22121	243.343	655.568	1.42975	5e-05
AT4G14500	53.8559	18.2349	-1.5624	0.00015
AT1G62880	19.4631	9.73555	-0.999404	0.0321
AT3G25990	16.2126	10.1295	-0.678557	0.035
AT1G53990	2.37826	0	#NAME?	5e-05
AT1G01355	1.425	0	#NAME?	0.0002
AT1G52290	6.39077	2.1221	-1.5905	0.0133
AT2G26440	12.732	27.9091	1.13228	0.00015
AT4G36870	7.21213	12.8948	0.838286	0.00875
AT1G25540	6.20542	10.0819	0.700172	0.0243
AT1G68010	86.7292	54.2708	-0.67634	0.0012
AT5G59920	11.9522	5.25411	-1.18576	0.00135
AT3G42630	51082.4	10.6366	-12.2296	5e-05
AT5G05960	75.2426	37.8032	-0.993042	0.0074
AT1G70720	0	3.96666	inf	5e-05
AT2G34770	60.0096	29.1105	-1.04366	0.00045
AT3G17070	19.1968	9.54148	-1.00858	0.01235
AT1G70000	14.9413	7.14649	-1.064	0.0144
AT1G21120	85.8364	40.4698	-1.08474	5e-05
AT3G25585	70.1957	31.7486	-1.14469	5e-05
AT4G00700	7.50883	1.43978	-2.38274	5e-05
AT4G10560	1.54351	4.09628	1.4081	0.02625
AT2G02990	39.5982	21.1423	-0.905302	0.0042
AT5G14730	8.4148	3.42283	-1.29774	0.02475
AT5G44020	1216.8	601.313	-1.0169	5e-05
AT4G37409	64.0116	12.8428	-2.31738	5e-05
AT1G17100	45.5673	23.1111	-0.97941	0.0218
AT3G27580	11.7253	23.3309	0.992616	0.00055
AT4G02450	58.9617	126.257	1.09852	5e-05
AT1G03220	250.229	87.2529	-1.51997	5e-05
AT1G50110	3.13257	53.5328	4.09501	5e-05
AT3G21510	27.4712	9.43819	-1.54134	0.0138
AT4G15396	2.41504	0.514938	-2.22957	0.0493
AT5G57100	8.10053	2.93777	-1.4633	0.00715
AT5G57070	18.5362	11.1398	-0.73462	0.0068
AT3G62130	23.1152	14.7891	-0.644308	0.02135
AT1G01180	21.5374	8.75108	-1.29931	0.0018
AT3G15370	2.06691	45.3223	4.45467	0.0001
AT1G10360	19.5268	6.84133	-1.51311	0.00685
AT3G12320	18.3293	3.3808	-2.43872	0.0108
AT5G20470	34.5348	21.3466	-0.694045	0.0011
AT5G09970	3.69313	10.1993	1.46556	0.00115
AT1G70840	2.7729	0	#NAME?	0.00365
AT4G30610	20.3865	8.10162	-1.33133	0.0032
AT1G15820	854.644	474.37	-0.849311	5e-05
AT4G15770	20.2208	36.1932	0.839878	0.0481
AT4G02050	35.9581	19.1315	-0.910367	0.0012
AT3G27650	2.36442	16.6181	2.8132	0.0065
AT2G47500	44.9036	22.9618	-0.967592	0.04305
AT3G06550	36.9527	60.9097	0.720993	0.0072
AT4G30180	67.9689	35.0148	-0.956909	0.00175
AT1G77330	171.832	627.553	1.86874	5e-05
AT2G43865	0	2.4961	inf	0.0001
AT5G49630	26.4479	41.164	0.638233	0.00605
AT2G42540	1.8498	0	#NAME?	0.0002
AT5G24850	9.94637	2.52854	-1.97586	0.00195
AT5G18460	29.5745	12.971	-1.18907	5e-05
AT5G20820	4.22741	28.4325	2.7497	0.00425
AT1G74840	178.242	75.5007	-1.23927	5e-05
AT4G21902	0	7.07874	inf	0.0002
AT2G41190	28.6899	10.1097	-1.5048	5e-05
AT1G71110	22.5418	13.7779	-0.710249	0.01115
AT3G02580	62.6095	36.6363	-0.773108	0.00145
AT5G38010	12.295	6.92754	-0.827654	0.04735
AT1G71350	23.9119	13.9915	-0.773172	0.0032
AT4G17785	1.41042	0	#NAME?	5e-05
AT5G13160	15.1713	23.5474	0.634222	0.0183
AT5G62690	48.4263	19.2126	-1.33374	0.04825
AT1G65520	26.3679	14.4571	-0.867004	0.0206
AT2G18490	2.37966	0	#NAME?	0.00045
AT5G61170	156.885	239.571	0.610739	0.00245
AT1G80760	3.79225	12.2351	1.68991	0.01305
AT2G18690	33.1219	118.248	1.83596	5e-05
AT3G15760	23.958	6.60838	-1.85814	0.00265
AT2G24755	10.4455	18.3041	0.809283	0.0108
AT3G19553	37.6374	23.2989	-0.691908	0.00365
AT2G40815	4.76337	9.44471	0.987524	0.0451
AT3G25250	2.59861	0.563817	-2.20444	0.0397
AT5G59350	50.2662	21.5514	-1.22181	0.00025
AT5G11260	57.8798	21.6103	-1.42134	0.00115
AT2G39000	32.3186	14.0151	-1.20538	0.00225
AT3G59110	13.7861	8.6572	-0.671244	0.0262
AT3G02550	27.8818	43.5746	0.644161	0.0085
AT1G71030	11.2531	33.5238	1.57487	0.00025
AT5G16110	129.646	80.2563	-0.691888	0.0012
AT5G56940	21.0965	36.5427	0.792583	0.0325
AT2G35790	12.6155	22.3824	0.827167	0.03655
AT4G08870	16.1243	9.46718	-0.768228	0.04735
AT2G41520	3.50098	6.59261	0.91309	0.0081
AT4G19380	15.9388	69.7793	2.13026	5e-05
AT2G17210	22.2894	9.72396	-1.19674	0.00015
AT5G20270	112.113	51.9558	-1.1096	5e-05
AT4G24570	12.2786	5.70354	-1.10621	0.024
AT1G74450	19.131	12.1284	-0.657522	0.0231
AT4G31910	30.2397	19.0118	-0.669553	0.0277
AT1G32560	14.5301	1.63224	-3.15413	0.01045
AT1G01610	101.365	49.4419	-1.03575	5e-05
AT5G14920	150.539	706.517	2.23059	5e-05
AT2G25150	87.9828	25.8463	-1.76727	5e-05
AT1G75590	8.14442	17.8713	1.13376	0.03435
AT5G07020	57.5945	36.6327	-0.652799	0.01155
AT3G16420	5844.26	3633.44	-0.685686	0.0035
AT1G68552	15.0022	23.8281	0.66749	0.02025
AT1G45332	5.77849	12.8859	1.15703	0.00355
AT5G57800	122.108	51.5398	-1.2444	5e-05
AT3G05200	36.3786	24.1586	-0.590552	0.0155
AT5G09510	111.286	179.244	0.687646	0.0014
AT1G21660	51.8385	32.4217	-0.677064	0.00145
AT3G59900	44.6803	311.027	2.79933	5e-05
AT3G56220	2.22509	0	#NAME?	0.0004
AT3G58070	1.23684	0	#NAME?	0.00075
AT2G23540	17.6615	2.72522	-2.69617	0.0002
AT5G24105	16.0325	3.94052	-2.02454	0.02085
AT1G33265	18.0939	31.7969	0.813384	0.03775
AT3G46320	28.4978	55.5064	0.961802	0.0297
AT4G24780	25.8953	15.3139	-0.757844	0.00875
AT1G20700	1.20516	0	#NAME?	0.00035
AT5G15720	6.3643	17.6129	1.46856	0.045
AT1G67590	19.6655	36.3397	0.885877	0.00095
AT3G15590	10.8566	18.6288	0.778966	0.00835
AT3G16530	27.0427	6.26826	-2.1091	0.0002
AT4G30460	35.418	11.4872	-1.62446	0.00055
AT2G30060	135.978	205.453	0.595432	0.0014
AT5G01210	72.3945	239.881	1.72837	5e-05
AT2G07722	0	4.60435	inf	0.0004
AT1G68740	5.16512	2.07018	-1.31904	0.01215
AT4G00310	0.801841	4.71674	2.5564	0.0255
AT5G57660	235.04	146.836	-0.678693	0.00015
AT5G43270	23.3172	13.904	-0.745897	0.04685
AT1G29100	5.4212	0	#NAME?	0.00045
AT5G27330	3.50342	6.80077	0.956934	0.0289
AT2G47810	1.46572	0	#NAME?	0.00055
AT5G03660	124.294	202.706	0.705627	0.00055
AT3G27040	0	1.11592	inf	0.00045
AT1G66280	145.442	37.2254	-1.96608	5e-05
AT5G62900	43.3166	16.4208	-1.3994	0.00105
AT1G08320	21.5515	10.8167	-0.994527	0.0063
AT2G25900	29.759	52.3902	0.81597	0.0006
AT2G45830	7.90224	2.80773	-1.49286	0.02545
AT5G64180	82.7463	50.1452	-0.722584	0.0171
AT5G66140	35.297	54.0143	0.613797	0.016
AT3G56930	21.3346	10.5057	-1.02202	0.00085
AT1G65610	13.0583	7.32657	-0.833758	0.01305
AT3G30390	317.726	157.663	-1.01094	5e-05
AT1G55365	4.43575	0	#NAME?	0.0002
AT5G43580	227.636	100.358	-1.18157	0.00015
AT2G27770	10.3298	4.52332	-1.19136	0.01705
AT2G22470	586.514	234.349	-1.32351	5e-05
AT5G20230	9.10475	2.18786	-2.0571	0.01935
AT2G46030	41.23	13.4736	-1.61356	0.0005
AT1G77210	6.64023	12.8597	0.953555	0.02025
AT1G72620	1.34895	0	#NAME?	0.0005
AT3G63400	13.6299	23.6554	0.795398	0.02845
AT4G16710	12.9928	34.0458	1.38977	0.0465
AT2G40475	53.2228	27.0258	-0.977707	0.0002
AT2G45510	21.476	11.6396	-0.883692	0.01525
AT5G54140	7.72701	3.55225	-1.12118	0.04945
AT2G42830	0	1.03665	inf	0.0301
AT2G34640	23.7512	42.795	0.849443	0.00035
AT4G24180	1.51207	0	#NAME?	0.00055
AT2G24240	12.1046	6.39669	-0.920159	0.027
AT4G36110	8.58328	23.3688	1.44498	0.00425
AT3G21740	3.06147	8.96447	1.55	0.0195
AT1G77280	12.1658	7.53462	-0.691226	0.0417
AT4G12870	6.80696	28.0154	2.04114	0.0031
AT2G38360	71.5425	114.008	0.672259	0.0018
AT2G39020	26.5715	40.6013	0.611647	0.0222
AT4G34540	34.4298	139.819	2.02183	5e-05
AT3G49780	102.094	53.0442	-0.944628	0.0077
AT2G30500	88.9307	59.0545	-0.590635	0.00375
AT3G25930	126.67	74.6202	-0.763434	0.00305
AT1G65060	4.69691	1.7456	-1.42799	0.0224
AT5G42290	6.44941	0	#NAME?	5e-05
AT5G03090	8.80747	0	#NAME?	5e-05
AT5G18670	24.6024	76.2161	1.6313	5e-05
AT1G67570	7.49202	2.99336	-1.32359	0.02245
AT1G61430	15.8574	24.4256	0.623239	0.01315
AT1G24575	4.56093	0	#NAME?	0.0004
AT2G15292	28.0811	15.9186	-0.818891	0.0102
AT2G42710	6.81911	12.5728	0.882647	0.04485
AT3G08940	855.156	437.252	-0.967724	5e-05
AT3G13610	10.6017	4.81655	-1.13823	0.0108
AT3G59400	148.952	65.5398	-1.18441	5e-05
AT3G55250	30.2188	75.7148	1.32513	5e-05
AT1G72180	35.989	20.7881	-0.791802	0.001
AT1G80610	11.0189	4.30967	-1.35433	0.0233
AT2G44180	21.0913	32.1976	0.610303	0.02085
AT1G53230	15.3967	25.2564	0.714031	0.00845
AT3G50650	4.323	2.01963	-1.09794	0.04865
AT4G15790	17.2843	7.39747	-1.22436	0.0278
AT3G44560	13.9763	1.15402	-3.59824	0.00035
AT4G15160	126.662	80.3311	-0.656958	0.001
AT3G20220	19.3454	3.67846	-2.39481	5e-05
AT3G19580	45.6862	9.8846	-2.20851	5e-05
AT4G33910	28.2329	43.2275	0.614574	0.0192
AT2G14890	767.299	387.68	-0.984921	5e-05
AT1G60740	43.9778	4.78916	-3.19893	0.0003
AT5G28145	2.94636	1.53314	-0.942441	0.041
AT1G48630	62.4682	98.0721	0.650719	0.0402
AT2G43910	326.609	203.019	-0.685952	0.00015
AT5G01215	59.7064	216.629	1.85927	5e-05
AT5G25440	7.24009	23.219	1.68122	0.0005
AT1G54380	6.54444	11.8145	0.852214	0.02315
AT1G75500	352.967	91.4153	-1.94902	5e-05
AT5G05990	3.52353	10.575	1.58556	0.0455
AT5G65380	67.3475	39.9454	-0.753597	0.00055
AT2G39980	11.953	251.606	4.39573	5e-05
AT3G14410	16.8871	28.3098	0.745385	0.01645
AT1G53490	2.6511	7.60086	1.51957	0.04995
AT4G38810	33.2861	10.2542	-1.6987	5e-05
AT1G06980	84.9701	19.6809	-2.11016	5e-05
AT3G44755	0	4.16589	inf	0.00035
AT4G21390	7.47893	3.68855	-1.01978	0.0116
AT1G26960	17.4813	41.6949	1.25406	0.0001
AT4G23050	37.1542	19.2745	-0.946835	5e-05
AT4G26390	1.08909	6.70493	2.6221	0.0487
AT1G23090	18.4538	33.8948	0.877141	0.0004
AT5G10230	18.1482	2.15389	-3.07481	0.00255
AT4G15700	6.34373	29.7922	2.23153	0.0146
AT2G28630	44.1276	12.3992	-1.83143	5e-05
AT1G15330	4.50174	0.826367	-2.44563	0.00495
AT5G65840	11.3674	4.81076	-1.24057	0.01675
AT2G28080	14.987	8.81852	-0.765105	0.0247
AT2G47800	15.2015	8.4783	-0.842368	0.0003
AT1G70520	13.3009	7.91187	-0.74943	0.0407
AT5G04340	17.3543	2.38561	-2.86286	0.0051
AT5G58300	14.0796	7.05942	-0.995989	0.0031
AT5G65800	8.80319	22.5764	1.35871	5e-05
AT1G26460	12.2265	18.8135	0.621752	0.0332
AT3G20890	8.12806	16.6654	1.03588	0.02675
AT2G02960	48.4784	27.3737	-0.824555	0.00255
AT4G15540	18.0691	27.996	0.6317	0.02775
AT2G13360	148.73	84.0044	-0.824159	5e-05
AT1G77490	26.486	16.8756	-0.650293	0.0177
AT1G72920	14.4522	6.17436	-1.22693	0.02025
AT3G17030	37.1563	22.4092	-0.729521	0.00155
AT3G13860	4.76228	12.5404	1.39685	0.003
AT2G27010	20.8836	13.1144	-0.671217	0.02165
AT1G62370	31.0247	15.3336	-1.01672	0.0481
AT5G39190	0	1.7436	inf	5e-05
AT4G34000	140.667	77.6988	-0.856319	5e-05
AT5G50160	5.63545	2.0636	-1.44937	0.0174
AT4G25580	11.6183	26.538	1.19166	0.0008
AT5G66310	27.7839	51.9692	0.903411	5e-05
AT3G47350	49.06	32.4186	-0.597724	0.002
AT2G19110	23.0932	15.0541	-0.617315	0.0033
AT5G24870	9.27959	5.00773	-0.889906	0.02135
AT3G48940	35.9484	5.55337	-2.69449	0.04725
AT5G53760	12.409	5.91618	-1.06865	0.0033
AT2G30570	642.074	383.533	-0.74339	5e-05
AT1G62830	3.35046	8.11636	1.27647	0.00225
AT3G09600	8.80774	2.98221	-1.56239	0.00855
AT1G61400	15.8574	24.4256	0.623239	0.01315
AT3G23150	18.4304	65.1921	1.82261	5e-05
AT1G79060	2.64707	5.92537	1.16251	0.022
AT1G17810	5.67238	28.4938	2.32862	0.0002
AT4G31877	26.5255	42.0039	0.663142	0.0307
AT5G57970	19.754	34.4031	0.800389	0.0041
AT3G14610	13.6651	25.8751	0.921064	0.0152
AT4G02280	21.7967	9.42988	-1.2088	5e-05
AT5G45095	1.30285	0	#NAME?	5e-05
AT4G35470	52.8487	26.7685	-0.981333	5e-05
AT1G26600	1.00763	0	#NAME?	0.00025
AT3G52800	164.124	87.1382	-0.91341	5e-05
AT1G76240	112.022	67.3953	-0.733064	0.00035
AT5G01075	66.4157	39.7369	-0.741045	0.0197
AT1G21670	21.9115	14.0047	-0.64578	0.0112
AT5G56540	197.527	130.428	-0.5988	0.0118
AT4G25230	24.7335	13.5148	-0.871921	0.00255
AT2G26730	45.9682	27.8777	-0.721526	0.00035
AT2G17880	18.1102	93.77	2.37232	5e-05
AT1G78070	31.1643	12.8014	-1.28359	5e-05
AT5G56220	9.60145	17.3925	0.857138	0.0017
AT5G19250	182.964	112.76	-0.698305	0.0005
AT2G26910	54.268	26.7712	-1.01942	5e-05
AT1G17060	51.8988	26.0214	-0.996005	0.0003
AT3G21380	2.42225	0.471917	-2.35974	0.03135
AT5G05450	8.48179	13.313	0.650392	0.049
AT3G59350	115.196	66.3174	-0.796637	0.0001
AT4G28290	46.0682	19.7261	-1.22367	0.01045
AT1G14060	4.6551	13.0566	1.4879	0.01955
AT3G46540	22.8623	12.8858	-0.827192	0.01535
AT4G19160	131.391	69.5084	-0.918608	5e-05
AT1G62770	171.758	696.522	2.01979	5e-05
AT1G74100	137.542	79.2904	-0.79465	0.0008
AT1G36320	29.6652	44.8561	0.596534	0.0151
AT3G16560	13.4152	5.81599	-1.20578	0.00245
AT5G52280	54.6026	29.7695	-0.875133	0.0002
AT3G17520	73.2617	23.4366	-1.64429	5e-05
AT3G19520	30.468	62.6528	1.04008	0.0008
AT3G51270	27.0514	41.2096	0.607277	0.017
AT2G32180	9.8324	30.3372	1.62547	0.01295
AT1G44000	46.1194	15.9405	-1.53268	5e-05
AT4G31390	14.9332	9.15851	-0.705341	0.0156
AT4G35150	79.7572	290.357	1.86414	5e-05
AT1G56550	11.2538	2.85143	-1.98065	0.00155
AT5G59000	5.79876	12.8505	1.14801	0.0169
AT4G36610	30.3226	1.25062	-4.59968	0.00685
AT1G62710	32.7094	9.44272	-1.79243	5e-05
AT5G44860	24.4377	11.5852	-1.07682	0.00295
AT5G49640	52.3747	27.2648	-0.941831	0.01595
AT3G23940	16.9894	25.9937	0.613527	0.0098
AT3G28320	0	2.59939	inf	5e-05
AT1G36675	1.61006	0	#NAME?	0.0005
AT1G16350	31.1141	56.9786	0.872852	0.0002
AT1G13550	0	1.54709	inf	0.0005
AT1G49050	14.3242	244.535	4.09352	5e-05
AT1G61370	15.8574	24.4256	0.623239	0.01315
AT4G01870	23.2045	36.3018	0.645636	0.0048
AT3G46130	25.3351	5.66385	-2.16128	0.0004
AT4G21830	123.368	60.5506	-1.02676	0.0001
AT2G25890	23.808	4.26763	-2.47994	0.0014
AT5G09530	203.402	29.7574	-2.77301	5e-05
AT5G45800	26.5045	13.6425	-0.958128	0.00045
AT3G24300	14.5647	5.4064	-1.42973	0.0014
AT3G10720	49.4367	126.252	1.35266	5e-05
AT2G07340	26.8374	63.2361	1.2365	0.00675
AT2G32190	41.4572	11.4119	-1.86109	0.0051
AT5G57480	21.796	12.0923	-0.849982	0.0071
AT1G44830	15.1328	52.1728	1.78562	0.00075
AT5G27320	13.0733	21.5659	0.722122	0.0151
AT3G56170	39.0881	126.047	1.68916	5e-05
AT2G27080	24.9461	7.82696	-1.67229	0.0046
AT3G01260	15.2176	3.08451	-2.30262	0.00395
AT5G48560	13.1628	20.8867	0.666116	0.01775
AT2G47530	1.29738	0	#NAME?	0.0111
AT2G43940	29.1292	15.0186	-0.955714	0.01545
AT2G44065	14.5651	26.6588	0.872092	0.01705
AT5G05290	8.6563	4.2109	-1.03962	0.04375
AT3G61198	10.4314	1.37528	-2.92314	0.045
AT5G46110	231.968	121.227	-0.936214	5e-05
AT4G15233	15.1686	8.86503	-0.774888	0.0012
AT2G15830	33.9127	74.2509	1.13058	0.0156
AT2G16340	0	13.3103	inf	0.0002
AT3G47960	42.4357	16.081	-1.39992	5e-05
AT4G09460	38.1591	21.3068	-0.840717	0.0059
AT1G62660	391.751	126.959	-1.62557	5e-05
AT2G46680	81.3107	18.1852	-2.16068	5e-05
AT3G13750	165.082	94.5128	-0.804604	5e-05
AT1G55170	4.4208	8.96925	1.02068	0.04285
AT3G44540	13.9763	1.15402	-3.59824	0.00035
AT1G69252	358.195	182.042	-0.976475	0.01775
AT1G03130	318.642	154.429	-1.04499	5e-05
AT5G22090	33.7628	20.8466	-0.695625	0.0032
AT4G01250	3.31127	10.0165	1.59692	0.01785
AT1G28130	56.2412	19.875	-1.50068	5e-05
AT4G04830	162.923	107.585	-0.598715	0.0193
AT5G65210	74.0466	47.1226	-0.652015	0.0015
AT3G26000	16.2126	10.1295	-0.678557	0.035
AT1G17920	3.97572	6.85391	0.785712	0.04545
AT3G05800	48.9881	21.1116	-1.2144	5e-05
AT5G07180	3.49535	1.49507	-1.22522	0.0394
AT5G60060	1.10399	0	#NAME?	0.00075
AT2G38740	16.0549	8.57581	-0.904673	0.04245
AT5G08130	65.0265	39.739	-0.710472	0.00035
AT2G45440	21.9266	38.0068	0.793572	0.0016
AT3G15810	50.4361	25.9819	-0.95695	0.0016
AT1G24130	7.17942	2.45541	-1.5479	0.03215
AT5G35735	26.3641	13.2278	-0.995002	0.00095
AT1G20390	10.0601	15.9103	0.661319	0.002
AT1G67265	16.0553	34.0631	1.08516	0.02765
AT2G39710	6.58823	2.635	-1.32209	0.02635
AT5G43630	9.97303	2.64721	-1.91356	0.0001
AT4G18950	18.1601	10.8377	-0.74472	0.01485
AT5G46900	408.762	79.657	-2.35939	5e-05
AT5G08740	6.52694	15.6856	1.26496	0.00125
AT1G14200	45.8257	20.5557	-1.15662	0.0089
AT3G09810	28.8148	16.3473	-0.817754	0.00355
AT3G28920	47.0396	30.6313	-0.618869	0.0098
AT1G21310	650.006	292.462	-1.15221	5e-05
AT5G18200	17.2004	8.35487	-1.04175	0.006
AT2G36200	78.0462	24.0511	-1.69822	0.00055
AT4G36500	45.259	21.158	-1.097	0.00525
AT1G68450	30.0516	2.75632	-3.44663	0.012
AT2G26530	12.1757	0.805447	-3.91807	0.00385
AT2G26510	38.9492	61.218	0.652364	0.0019
AT5G67030	35.5649	21.3464	-0.736463	0.00145
AT1G68190	24.6167	15.986	-0.622824	0.0379
AT3G26470	13.3667	7.62743	-0.809377	0.04035
AT3G62660	51.2061	26.4638	-0.952298	5e-05
AT3G25740	2.4445	11.4224	2.22426	0.0142
AT4G36470	6.04239	1.52498	-1.98633	0.0257
AT1G31860	10.093	23.1119	1.19528	0.00515
AT5G63380	21.5674	9.34183	-1.20708	0.00025
AT1G69310	7.61476	2.54711	-1.57994	0.01905
AT3G16810	3.07737	9.47538	1.62249	0.00805
AT5G38940	6.78717	14.4069	1.08588	0.0367
AT2G39350	19.9567	57.7344	1.53256	5e-05
AT1G76400	19.2983	31.1763	0.691978	0.01795
AT5G45380	10.4235	3.65843	-1.51055	0.0017
AT5G47640	54.9403	16.4084	-1.74343	0.00035
AT1G79510	11.949	4.35536	-1.45602	0.0471
AT4G10120	5.35886	8.19424	0.612685	0.04565
AT3G17185	28.3503	8.09222	-1.80876	0.0176
AT3G60400	2.23452	5.24827	1.23188	0.0495
AT2G42530	1.46874	0	#NAME?	0.00025
AT3G05230	34.8401	17.9492	-0.956828	0.01215
AT5G02420	29.6724	10.3524	-1.51916	0.0073
AT5G23060	97.6715	48.4568	-1.01124	0.0006
AT3G50630	50.2514	28.6384	-0.811211	0.0068
AT5G17660	2.55232	7.34834	1.52561	0.0378
AT1G08650	36.2562	15.9356	-1.18597	0.02605
AT1G51500	186.142	107.196	-0.796153	5e-05
AT3G44326	8.91774	3.37031	-1.4038	0.0184
AT5G24080	6.86394	0.567747	-3.59572	0.0049
AT3G06880	5.05326	2.10061	-1.26641	0.0044
AT3G13310	60.8239	36.7748	-0.725919	0.00955
AT2G46940	4.26536	14.7433	1.78932	0.02075
AT2G25940	3.61457	8.10789	1.1655	0.02085
AT5G54670	5.94445	9.4595	0.67022	0.04995
AT1G12080	2101.16	1349.76	-0.638479	5e-05
AT3G11430	36.8905	15.9477	-1.2099	5e-05
AT4G30290	899.205	1691.53	0.911609	5e-05
AT4G23270	39.1707	22.4882	-0.800605	0.0017
AT4G30530	136.047	67.7633	-1.00553	5e-05
AT1G72430	161.525	104.582	-0.627125	0.00305
AT4G01480	52.9351	26.62	-0.991713	0.00065
AT3G44370	7.77536	3.94798	-0.977793	0.03195
AT1G77580	3.9661	8.89808	1.16577	0.0229
AT5G46890	408.762	79.657	-2.35939	5e-05
AT2G46270	57.4231	21.2414	-1.43475	0.00015
AT5G02710	19.5992	31.2622	0.673621	0.0459
AT1G70710	61.0003	105.11	0.785016	0.00195
AT1G78820	41.0016	23.2844	-0.816315	0.001
AT1G02190	237.295	149.217	-0.669273	5e-05
AT3G15950	786.62	374.932	-1.06904	5e-05
AT3G25640	6.91275	1.02243	-2.75726	0.01705
AT3G44550	13.9763	1.15402	-3.59824	0.00035
AT5G48010	77.5757	7.78933	-3.31603	5e-05
AT5G54370	4.57392	1.46202	-1.64547	0.04625
AT1G75050	1.50319	0	#NAME?	0.0005
AT2G25450	201.234	85.873	-1.2286	5e-05
AT1G53645	7.92414	17.0269	1.10349	0.00315
AT3G27390	68.8702	35.8519	-0.941831	5e-05
AT4G20210	0	1.09373	inf	5e-05
AT5G19970	16.4426	5.0596	-1.70035	0.0046
AT1G66350	28.9849	18.8901	-0.617673	0.0168
AT2G37670	5.20924	9.77947	0.908682	0.0162
AT3G52400	28.5338	18.1652	-0.651497	0.0311
AT3G57570	48.2907	81.1372	0.74862	0.00095
AT1G07870	11.4314	5.92934	-0.947063	0.0193
AT3G57330	21.2265	10.1193	-1.06875	0.00215
AT2G44010	16.6861	6.74459	-1.30684	0.03355
AT4G31610	2.20781	11.7088	2.4069	0.00025
AT5G01881	10.8278	3.87111	-1.48392	0.0216
AT4G12410	9.31126	83.9185	3.17194	5e-05
AT2G01520	418.298	188.22	-1.15211	5e-05
AT1G17030	1.22529	0	#NAME?	5e-05
AT4G36640	25.0452	12.5227	-0.999986	0.00525
AT3G20390	147.838	250.188	0.758994	0.00025
AT1G74730	69.1044	33.0604	-1.06367	0.0016
AT2G19880	38.8844	14.8553	-1.38821	5e-05
AT3G12110	52.3546	18.5224	-1.49904	5e-05
AT2G44210	25.2234	13.2008	-0.934139	0.00155
AT2G20724	63.5654	9.54903	-2.73482	5e-05
AT5G53020	10.8668	6.10232	-0.832498	0.03045
AT5G09220	66.8453	23.196	-1.52695	5e-05
AT3G44750	18.1089	32.3289	0.836124	0.01165
AT2G39800	98.3792	20.6324	-2.25344	5e-05
AT3G14390	13.1402	19.8361	0.594137	0.0415
AT1G21980	34.884	59.9894	0.782141	5e-05
AT4G11570	31.7448	17.1446	-0.888762	0.0036
AT2G48140	40.7909	3.93886	-3.3724	0.0001
AT4G26530	6.25739	1.28459	-2.28425	0.0128
AT1G28110	16.3991	8.08925	-1.01954	0.04095
AT1G52230	642.648	271.233	-1.24449	5e-05
AT5G15550	7.76679	12.9293	0.735254	0.04835
AT5G14130	12.0378	0.634207	-4.24647	0.00125
AT5G47610	38.957	8.89426	-2.13094	0.00025
AT5G23820	395.298	194.572	-1.02264	5e-05
AT3G43720	392.225	138.103	-1.50593	5e-05
AT3G22590	9.7192	19.035	0.969748	0.0128
AT1G62350	1.96623	61.8909	4.97622	0.001
AT2G18860	21.7922	11.657	-0.902615	0.0181
AT4G37740	16.4651	59.2042	1.84629	5e-05
AT1G13430	29.6847	146.989	2.30792	5e-05
AT2G20030	0	1.30969	inf	0.00065
AT1G09530	60.5597	167.204	1.46518	5e-05
AT2G45680	17.0746	7.35773	-1.21452	0.0016
AT1G69870	8.82446	2.56468	-1.78273	0.002
AT3G49360	51.7143	92.6848	0.841769	0.00045
AT5G38110	11.0616	20.0807	0.860251	0.04995
AT2G42890	78.7661	42.8408	-0.878588	0.0018
AT5G48850	20.9296	12.3063	-0.766153	0.04295
AT5G59590	22.793	10.1663	-1.16479	0.0006
AT5G41770	20.9575	37.234	0.829156	0.00035
AT1G04310	11.4907	31.913	1.47367	5e-05
AT3G21560	53.796	24.3901	-1.1412	5e-05
AT3G07430	62.3191	105.784	0.763369	0.0006
AT4G01070	57.4806	31.8725	-0.850765	5e-05
AT3G26830	10.7341	4.06906	-1.39944	0.00525
AT3G05900	255.404	128.748	-0.988232	5e-05
AT5G44610	162.735	72.1061	-1.17433	5e-05
AT3G55960	48.3041	31.2932	-0.626295	0.01075
AT3G59680	6.97311	16.984	1.2843	0.017
AT4G38900	19.8888	41.4202	1.05838	5e-05
AT2G01890	79.7452	30.1569	-1.40291	5e-05
AT5G26146	30.2176	218.965	2.85724	5e-05
AT3G57550	48.2907	81.1372	0.74862	0.00095
AT4G12880	449.843	872.993	0.956547	5e-05
AT2G18900	3.02623	9.36281	1.62942	0.01035
AT3G15670	73.8436	30.2335	-1.28833	5e-05
AT5G41190	8.71307	16.372	0.909978	0.01525
AT1G02405	0	1.64803	inf	0.00025
AT3G11900	19.6518	7.9393	-1.30758	0.0006
AT3G23880	20.7783	47.6204	1.1965	0.0001
AT5G19530	26.4912	15.5117	-0.772154	0.01025
AT2G45840	7.90224	2.80773	-1.49286	0.02545
AT2G21950	14.8274	4.74298	-1.6444	0.0488
AT3G15210	66.4119	22.2397	-1.5783	5e-05
AT1G16440	1.4923	7.50836	2.33096	0.00265
AT1G17530	13.2129	30.3325	1.19892	0.0185
AT1G58520	11.3061	5.1772	-1.12686	0.0013
AT3G28380	35.2795	16.6882	-1.08	5e-05
AT4G24880	5.64607	10.5628	0.903669	0.03705
AT5G49450	54.7841	92.5442	0.756385	0.00235
AT3G57020	96.8764	45.6455	-1.08567	5e-05
AT1G17830	7.63817	3.57933	-1.09354	0.036
AT1G54130	38.3591	76.4329	0.994626	5e-05
AT1G20160	23.8295	8.61183	-1.46836	5e-05
AT1G64760	14.8477	8.3614	-0.828428	0.0208
AT2G47770	54.2221	14.8449	-1.86891	5e-05
AT3G11600	69.7738	26.5953	-1.39151	0.00015
AT1G55980	248.858	8.54108	-4.86476	5e-05
AT1G30690	119.252	64.8626	-0.878556	5e-05
AT3G57220	14.7621	7.58189	-0.961266	0.0178
AT4G04810	162.923	107.585	-0.598715	0.0193
AT1G06360	158.765	90.5319	-0.810394	5e-05
AT1G48920	85.988	139.539	0.698463	0.00015
AT4G35100	2352.86	592.89	-1.98858	5e-05
AT3G05700	12.01	5.70101	-1.07495	0.02905
AT5G18245	4.60151	8.32735	0.855749	0.04575
AT1G11700	21.4581	10.2474	-1.06626	0.03055
AT5G03890	9.76369	41.7885	2.09761	0.00805
AT5G07830	32.533	54.4648	0.743418	0.0046
AT5G42690	11.3942	31.0813	1.44775	5e-05
AT1G55940	2.91433	0.436053	-2.74059	0.0229
AT3G25030	2.99449	8.22002	1.45683	0.03705
AT5G57150	73.9632	36.8254	-1.00611	0.00155
AT1G75700	7.47926	0	#NAME?	5e-05
AT1G52110	626.228	396.843	-0.658119	0.0094
AT5G06330	8.75183	1.29678	-2.75465	0.03705
AT1G79720	32.6203	15.2944	-1.09277	5e-05
AT3G54890	654.083	216.025	-1.59827	5e-05
AT5G22355	17.2937	7.70184	-1.16697	0.00075
AT5G65683	29.9562	13.7841	-1.11985	5e-05
AT5G03030	12.8843	42.2503	1.71335	0.0044
AT2G36390	142.991	94.8586	-0.592074	0.0042
AT1G11740	10.3811	3.37728	-1.62003	0.0005
AT2G23170	10.8429	5.28817	-1.03591	0.00635
AT1G61310	4.13314	7.86835	0.928822	0.014
AT4G14550	11.7983	3.93015	-1.58593	0.00865
AT5G20490	34.5348	21.3466	-0.694045	0.0011
AT1G66725	7.24367	0	#NAME?	5e-05
AT1G76930	466.985	275.205	-0.762868	0.0007
AT4G37520	63.4782	33.8523	-0.907008	0.0159
AT5G65960	28.5737	44.1106	0.626435	0.0246
AT1G28520	19.0911	39.6323	1.05378	0.00055
AT5G17490	6.92505	3.53878	-0.968571	0.03645
AT2G32450	12.0363	6.58199	-0.870798	0.00625
AT4G02790	19.6276	30.5995	0.640625	0.0264
AT2G04090	9.29204	3.19232	-1.54139	0.00935
AT1G09250	77.7286	39.9711	-0.959486	0.02435
AT4G36180	7.32553	4.55921	-0.684151	0.03195
AT3G02880	53.096	27.6301	-0.942361	5e-05
AT2G05100	581.138	77.3385	-2.90962	5e-05
AT1G34630	30.8983	46.7444	0.597267	0.01385
AT2G47950	2.21709	0	#NAME?	0.0003
AT4G01140	10.3935	3.34543	-1.63541	0.01535
AT3G19680	47.1384	20.7449	-1.18415	0.003
AT5G39580	122.135	61.3913	-0.992369	5e-05
AT3G53420	2287.59	691.476	-1.72607	5e-05
AT1G65590	39.2234	15.8722	-1.30521	5e-05
AT3G28315	0	1.13799	inf	5e-05
AT2G28780	15.9027	6.44044	-1.30404	0.0002
AT5G60890	105.506	24.4935	-2.10686	5e-05
AT1G19570	272.416	174.095	-0.645941	0.00035
AT1G54215	0	1.2718	inf	0.0005
AT5G06530	14.2324	7.25143	-0.972838	0.00185
AT5G37990	37.2124	4.51537	-3.04287	5e-05
AT4G05400	13.44	25.3225	0.913891	0.04495
AT5G15770	10.5132	33.8875	1.68855	0.01535
AT4G20170	34.5006	20.6241	-0.742292	0.00185
AT3G18600	7.03783	13.0768	0.893803	0.01615
AT2G27500	45.6626	23.5888	-0.952912	0.0004
AT5G39410	29.9854	47.5816	0.666146	0.00235
AT3G01500	153.982	76.777	-1.00401	5e-05
AT1G76100	88.4804	45.7016	-0.953113	0.00035
AT5G26731	5.30557	24.0396	2.17983	0.00495
AT2G26190	14.4945	9.14686	-0.664161	0.03635
AT1G02340	66.1232	38.0961	-0.795512	0.0012
AT5G65040	13.7981	4.24619	-1.70022	0.049
AT3G27690	306.107	23.7328	-3.68908	5e-05
AT4G27840	38.5338	14.6914	-1.39115	0.00075
AT1G20900	20.3192	50.0986	1.30192	5e-05
AT3G15356	197.492	112.578	-0.810866	5e-05
AT1G23201	2.49645	0	#NAME?	0.0111
AT4G02290	122.928	214.946	0.806165	5e-05
AT1G54870	6.01974	2.27942	-1.40103	0.0439
AT5G15050	22.4281	12.2313	-0.874726	0.0057
AT1G73830	11.9337	67.7891	2.50602	5e-05
AT5G12950	26.1918	16.0429	-0.707177	0.00155
AT4G29720	20.6141	12.9775	-0.667619	0.02215
AT1G56660	16.7575	9.16298	-0.870922	0.0287
AT1G73940	39.3226	60.4395	0.620134	0.0443
AT5G56320	8.06211	2.21305	-1.86512	0.0171
AT3G12820	21.6496	184.424	3.09061	0.00435
AT5G13630	140.949	76.832	-0.875397	5e-05
AT4G19060	7.32904	15.404	1.07161	0.0319
AT2G18140	4.67467	1.45676	-1.6821	0.0347
AT1G56650	14.5901	6.13326	-1.25026	0.0316
AT5G03555	26.0423	12.1386	-1.10126	0.00865
AT1G02620	4.76604	0	#NAME?	5e-05
AT1G57990	142.363	47.4853	-1.58402	5e-05
AT3G05910	121.566	74.6577	-0.703382	0.00025
AT5G63420	12.6495	19.5909	0.631105	0.00855
AT3G61160	21.8566	11.5655	-0.918247	0.0062
AT2G40080	54.2853	25.0561	-1.1154	0.00825
AT2G36890	20.1202	48.2797	1.26277	0.00015
AT1G54200	13.4477	23.1262	0.782172	0.0244
AT4G11020	11.6568	0	#NAME?	5e-05
AT2G05810	6.62398	16.7016	1.33421	0.00085
AT5G01250	12.8091	3.55024	-1.85118	0.0024
AT1G26800	30.9435	10.0958	-1.61589	5e-05
AT5G07130	2.94081	0.404138	-2.86329	0.0181
AT4G37070	84.9612	22.1808	-1.93749	5e-05
AT1G02260	12.4567	6.6607	-0.903175	0.01185
AT2G16005	117.854	39.875	-1.56345	5e-05
AT5G02100	25.8355	13.5271	-0.933501	0.00155
AT4G28910	31.2194	56.1081	0.845766	0.0002
AT4G16060	22.2127	11.9658	-0.892461	0.02205
AT1G19350	71.4648	155.412	1.12079	5e-05
AT3G09800	14.5753	9959.07	9.41634	5e-05
AT4G26690	122.344	69.1498	-0.823143	0.02385
AT5G47950	24.9003	5.01043	-2.31316	5e-05
AT1G29900	320.421	169.857	-0.915648	0.02855
AT5G08790	32.9814	52.7205	0.676712	0.0215
AT3G01860	13.165	27.9165	1.08441	0.02675
AT3G14840	47.0196	85.0515	0.855074	5e-05
AT5G50012	6.05301	20.7949	1.7805	5e-05
AT5G57220	6.24243	2.2004	-1.50434	0.01975
AT3G25717	136.133	472.101	1.79408	5e-05
AT3G63250	18.3273	29.8626	0.704344	0.01115
AT2G32530	1.03452	0	#NAME?	5e-05
AT5G09480	17.6686	2.89272	-2.61068	0.0076
AT4G00110	9.88763	5.58756	-0.823408	0.0483
AT2G32210	41.4572	11.4119	-1.86109	0.0051
AT4G16630	4.85378	8.34285	0.781432	0.0328
AT4G16750	21.7949	1.66869	-3.7072	0.01155
AT1G58602	6.15051	10.1746	0.726193	0.0058
AT5G58620	14.3262	23.9062	0.738722	0.00245
AT5G41400	79.4285	46.6098	-0.769022	0.0029
AT5G25220	18.8589	9.82066	-0.941355	0.00245
AT2G34620	22.5134	8.09666	-1.47539	0.0007
AT4G37800	113.856	362.311	1.67002	5e-05
AT2G21830	26.1874	14.3062	-0.872233	0.002
AT5G22280	16.5779	37.6796	1.18452	0.0041
AT5G53750	2.18627	11.4493	2.38872	0.0019
AT2G43060	36.6281	91.2019	1.31611	5e-05
AT1G07985	97.8799	62.4787	-0.647648	0.01095
AT1G29195	18.8602	7.57287	-1.31644	0.02495
AT1G22360	75.2971	35.0792	-1.10198	5e-05
AT4G28850	3.43747	15.1025	2.13537	0.0017
AT1G22330	41.8343	7.17674	-2.54329	5e-05
AT1G33970	36.4039	180.279	2.30806	0.00165
AT5G53190	29.6076	14.8666	-0.993892	0.00735
AT2G03240	21.5786	12.9913	-0.732058	0.0053
AT4G28085	11.8782	0	#NAME?	5e-05
AT3G16370	1646.2	640.569	-1.36172	5e-05
AT1G57630	2.31079	0	#NAME?	0.0062
AT4G09570	22.7516	58.4222	1.36055	5e-05
AT1G76090	130.346	38.8776	-1.74534	5e-05
AT1G03457	9.97229	5.75917	-0.792065	0.0486
AT1G05230	12.3977	4.97104	-1.31845	0.0004
AT3G01190	31.8333	10.0735	-1.65998	0.0001
AT5G08180	42.7561	75.7467	0.825051	0.0048
AT1G79470	3.52059	10.0856	1.51841	0.00325
AT3G05150	55.0351	25.0203	-1.13725	5e-05
AT3G27250	37.3037	8.99146	-2.05269	5e-05
AT1G63420	323.706	3.36695	-6.5871	5e-05
AT1G01480	5.41556	2.23574	-1.27636	0.0482
AT5G07475	17.3998	1.56328	-3.47642	0.00845
AT3G15010	15.562	26.3583	0.760233	0.0029
AT5G04120	288.888	127.157	-1.1839	5e-05
AT3G14370	29.3439	98.1479	1.74189	5e-05
AT2G41070	21.1481	40.7983	0.947978	0.0007
AT5G37540	20.0578	8.90807	-1.17098	0.00035
AT3G55340	5.74811	9.70711	0.755955	0.0487
AT3G53570	41.9075	64.2277	0.615986	0.00555
AT5G42010	2.40008	0.485897	-2.30436	0.0297
AT1G49660	117.697	193.716	0.71886	0.00035
AT5G27350	61.6042	34.48	-0.837266	0.0001
AT5G15850	12.8708	1.72241	-2.9016	0.03135
AT1G75163	76.7346	4.02398	-4.25318	5e-05
AT5G55970	34.4193	21.8469	-0.655788	0.02165
AT5G01880	10.8278	3.87111	-1.48392	0.0216
AT5G42590	32.3779	2.0767	-3.96264	5e-05
AT3G02830	16.1837	6.46661	-1.32346	0.00085
AT2G07783	5.5736	9.43705	0.759725	0.04045
AT5G10120	6.4697	2.44381	-1.40456	0.04415
AT5G04190	11.7267	29.5827	1.33495	5e-05
AT1G48210	40.3458	23.8854	-0.756293	0.005
AT4G34770	14.8168	47.3839	1.67716	0.00025
AT3G42052	7.59037	11.7463	0.629962	0.04435
AT1G03790	39.6847	98.9105	1.31754	5e-05
AT4G32920	5.32313	2.60624	-1.0303	0.00385
AT1G14440	17.935	28.2534	0.655641	0.02395
AT4G36570	3.50095	58.9532	4.07375	0.0018
AT4G11211	284.423	126.44	-1.16959	5e-05
AT5G56260	32.4745	56.6921	0.803839	0.0039
AT3G62270	54.7271	22.6077	-1.27544	5e-05
AT2G14610	1.1104	0	#NAME?	0.0004
AT5G24770	14.3157	2.99244	-2.2582	0.0497
AT1G03600	237.21	118.055	-1.00671	5e-05
AT3G11650	14.913	26.7813	0.84465	0.02335
AT1G13740	19.8783	9.02971	-1.13844	0.0102
AT5G07110	48.0432	24.8803	-0.949327	0.01555
AT5G52820	15.4196	23.8039	0.626431	0.0268
AT2G31900	3.6672	1.69385	-1.11437	0.01225
AT1G23730	4.42048	34.7393	2.97429	0.00125
AT2G34170	70.0694	36.9174	-0.924484	0.0311
AT1G62800	34.5463	275.346	2.99464	0.0005
AT1G65845	98.7355	52.1954	-0.919646	0.00345
AT2G15320	19.5153	43.1552	1.14493	5e-05
AT5G31909	0	9.2788	inf	0.0002
AT1G05350	24.7088	41.5389	0.749437	0.00655
AT3G25010	1.01907	0.237777	-2.09957	0.0126
AT5G06580	14.1592	53.3071	1.91258	5e-05
AT3G30775	27.6459	17.0269	-0.699249	0.00695
AT5G18010	27.0896	7.86589	-1.78406	0.0477
AT5G65750	20.1452	31.628	0.650767	0.00115
AT3G20960	16.6257	7.76728	-1.09793	0.00595
AT3G16800	24.4519	6.42127	-1.92902	5e-05
AT4G02360	20.7842	7.26236	-1.51697	0.04315
AT1G61900	73.6513	47.3712	-0.6367	0.0254
AT3G59140	5.36363	2.97939	-0.848192	0.0209
AT1G56060	8.87737	0	#NAME?	0.023
AT1G01370	1.24763	6.44552	2.3691	0.0277
AT3G60530	105.289	269.809	1.35759	5e-05
AT1G17010	26.1345	15.525	-0.75136	0.0109
AT3G06590	81.6278	132.551	0.69941	0.0014
AT5G25820	12.7365	8.14829	-0.644397	0.0348
AT5G64420	11.297	17.4733	0.629211	0.0093
AT1G69050	7.92304	27.9318	1.81778	0.02695
AT3G53410	2287.59	691.476	-1.72607	5e-05
AT2G34040	141.952	247.388	0.801376	0.0001
AT1G78930	0.747211	4.01491	2.42578	0.00695
AT1G35140	20.0554	6.10811	-1.71519	0.001
AT5G59520	26.1119	10.3015	-1.34185	0.0007
AT3G58660	15.8427	23.9318	0.595111	0.04895
AT5G05440	24.6651	57.2329	1.21438	5e-05
AT2G25200	5.26378	0	#NAME?	5e-05
AT4G17550	21.8634	10.683	-1.0332	0.0017
AT2G02630	6.31671	0.807754	-2.96718	0.00255
AT1G70980	3.96553	17.8219	2.16806	0.01305
AT2G40620	39.8193	23.2992	-0.77319	0.0023
AT2G22100	5.68757	11.2826	0.988214	0.042
AT1G55970	248.858	8.54108	-4.86476	5e-05
AT2G26170	8.8624	15.0435	0.763367	0.0287
AT3G55400	12.6099	19.2465	0.610036	0.02525
AT2G23300	4.55793	1.75341	-1.37822	0.0228
AT3G60830	13.2575	7.67413	-0.788731	0.02295
AT3G10340	48.5729	29.9003	-0.699994	0.00045
AT1G53163	3.79684	0	#NAME?	5e-05
AT5G11540	11.0476	5.37712	-1.03882	0.01285
AT3G28007	1.14577	0	#NAME?	0.0007
AT3G20420	1.12216	0	#NAME?	0.00055
AT1G52930	11.6962	21.1897	0.857321	0.0347
AT3G06840	12.4772	5.96392	-1.06496	0.03035
AT1G48280	2.96083	10.6644	1.84872	0.032
AT5G08370	22.1722	13.277	-0.739823	0.044
AT5G61560	6.90012	3.12418	-1.14314	0.01625
AT5G37260	121.7	64.4922	-0.916129	5e-05
AT4G00840	15.6004	7.23395	-1.10873	0.0359
AT1G72610	217.738	88.7118	-1.29539	5e-05
AT3G43610	6.92361	10.9693	0.663878	0.01305
AT5G46390	5.20558	10.5536	1.0196	0.0147
AT3G13225	6.6851	10.7967	0.691568	0.0253
AT2G28950	73.4561	21.5169	-1.77142	5e-05
AT3G06750	31.4408	12.0983	-1.37783	0.00085
AT4G10040	68.8245	42.9368	-0.680708	0.0285
AT1G77380	10.8119	35.6876	1.7228	0.00045
AT5G41900	29.3761	3.74829	-2.97034	5e-05
AT2G45820	380.255	207.624	-0.872996	0.0001
AT2G23270	1.47567	0	#NAME?	0.0004
AT3G45650	9.47419	4.87453	-0.958738	0.0338
AT1G10020	19.5611	10.2291	-0.935305	0.00225
AT2G14878	276.326	131.292	-1.0736	5e-05
AT5G08500	17.756	30.4995	0.780484	0.0028
AT1G74020	63.8758	28.0715	-1.18616	0.0001
AT5G25020	1.04467	0	#NAME?	0.0002
AT1G19230	4.9526	2.49604	-0.988548	0.04835
AT4G21440	7.19204	1.40794	-2.35282	0.0083
AT4G19040	47.7545	25.7693	-0.889985	0.0033
AT1G29850	320.421	169.857	-0.915648	0.02855
AT5G19320	9.72908	17.6092	0.855954	0.0093
AT5G38970	10.6753	5.99102	-0.833399	0.03475
AT4G16500	168.429	294.087	0.804107	5e-05
AT4G12520	400.138	192.571	-1.05511	5e-05
AT1G61260	18.6302	38.8016	1.05847	0.0002
AT1G12240	75.8821	46.9212	-0.69352	0.0001
AT1G75166	76.7346	4.02398	-4.25318	5e-05
AT2G37710	35.2975	20.259	-0.801007	0.0007
AT5G51740	12.2012	7.06551	-0.788155	0.0476
AT5G45670	217.615	111.115	-0.969725	5e-05
AT1G69420	22.072	12.0375	-0.874689	0.04305
AT3G06125	64.5151	28.8246	-1.16234	0.0144
AT5G13900	24.7965	0	#NAME?	5e-05
AT3G62090	13.1306	30.5535	1.21841	0.00995
AT4G14680	8.90618	4.6259	-0.945073	0.0414
AT2G46810	19.2344	10.5308	-0.869079	0.02585
AT4G24790	2.68802	1.0397	-1.37038	0.04155
AT3G18780	735.768	477.784	-0.622892	0.0002
AT1G13930	807.203	524.919	-0.620838	0.0012
AT5G65470	73.3493	48.0815	-0.609302	0.00285
AT2G32660	1.8293	0.336545	-2.44242	0.0296
AT2G43810	22.4424	63.5052	1.50065	0.02845
AT4G01020	2.08607	3.63303	0.800384	0.0388
AT3G04310	3.61575	9.88825	1.45142	0.04715
AT1G33560	6.98393	12.0382	0.785515	0.01095
AT1G61390	15.8574	24.4256	0.623239	0.01315
AT5G54145	36.5099	68.9638	0.917552	0.0089
AT1G34510	11.315	4.84564	-1.22348	0.02145
AT2G45750	7.53568	15.7794	1.06623	0.00205
AT3G14075	5.91114	11.6769	0.982152	0.00595
AT4G21410	25.2841	60.6786	1.26296	5e-05
AT2G47440	63.4662	24.7095	-1.36092	5e-05
AT3G56370	31.65	11.3623	-1.47795	5e-05
AT2G44570	4.46085	49.3303	3.46709	5e-05
AT4G27470	18.4945	31.6708	0.776055	0.011
AT2G39050	61.9031	38.9411	-0.668719	0.00405
AT1G72120	10.5436	2.43305	-2.11553	0.002
AT3G53480	24.1371	11.6212	-1.0545	5e-05
AT5G44680	21.199	7.32051	-1.53398	0.00035
AT5G06000	1.75708	6.57933	1.90476	0.02455
AT3G20080	13.0802	28.252	1.11097	0.00395
AT1G47870	8.96731	3.19796	-1.48752	0.00635
AT4G04970	5.15202	3.26706	-0.657146	0.03205
AT2G43430	34.8141	19.8442	-0.810956	0.03495
AT3G47500	13.8683	1.2841	-3.43297	0.0011
AT4G22070	6.23585	2.85379	-1.12771	0.0291
AT3G51810	10.3702	1.12752	-3.20123	0.00975
AT1G05460	1.59145	3.58905	1.17326	0.0403
AT5G36250	19.085	12.401	-0.621991	0.02175
AT4G10850	1.18288	0	#NAME?	0.00035
AT5G49440	292.8	156.374	-0.90492	5e-05
AT5G12320	15.5478	30.1681	0.956315	0.0362
AT3G09220	39.9207	8.66976	-2.20307	5e-05
AT1G03400	1.49143	5.15387	1.78896	0.0351
AT3G47370	66.9211	111.541	0.737044	0.02805
AT4G01950	162.243	46.5942	-1.79993	5e-05
AT1G13080	75.1784	19.6229	-1.93778	5e-05
AT3G55530	13.3243	4.90643	-1.44132	0.0351
AT1G80310	32.1552	20.5474	-0.646099	0.01315
AT5G57560	73.4556	34.5541	-1.08802	5e-05
AT4G10360	30.2728	19.6857	-0.620877	0.03845
AT3G11690	30.1842	47.2334	0.646012	0.00755
AT3G58120	70.7391	43.4916	-0.701772	0.00075
AT1G68250	27.9415	6.96898	-2.00339	0.0016
AT2G23320	27.0829	16.1899	-0.742291	0.0206
AT4G14070	8.23146	14.6767	0.834305	0.00695
AT2G34420	2316.44	1104.16	-1.06896	5e-05
AT5G18700	5.23576	2.49328	-1.07036	0.00905
AT1G48220	40.3458	23.8854	-0.756293	0.005
AT1G08570	91.9735	49.4205	-0.89611	5e-05
AT5G59820	44.91	10.0981	-2.15296	5e-05
AT5G46720	2.73787	0	#NAME?	0.00035
AT2G18735	20.1378	2.59544	-2.95585	0.0023
AT3G12710	113.491	174.117	0.617483	0.00125
AT1G79180	4.22148	0.885829	-2.25265	0.04075
AT3G55090	10.7895	1.34596	-3.00293	0.0005
AT1G28450	4.09748	0	#NAME?	0.00045
AT2G36410	142.991	94.8586	-0.592074	0.0042
AT1G58410	8.20723	15.5399	0.921008	0.003
AT5G49665	14.9092	32.4263	1.12096	5e-05
AT4G26850	111.107	64.3258	-0.788483	5e-05
AT4G23510	15.9126	26.5414	0.738079	0.0057
AT4G22690	6.71043	0.895286	-2.90598	0.00555
AT5G43700	196.495	349.597	0.831203	5e-05
AT3G48710	8.2434	13.9341	0.757305	0.0407
AT2G01880	9.6194	2.42737	-1.98655	0.00955
AT5G02540	33.5702	176.78	2.3967	5e-05
AT5G08305	0	1.53304	inf	5e-05
AT1G11410	11.9875	4.76558	-1.33081	0.0007
AT5G01820	56.0786	28.396	-0.981761	5e-05
AT2G15970	1411.48	570.636	-1.30656	5e-05
AT1G72520	2.43998	0.66789	-1.86919	0.04065
AT4G15920	29.687	6.00223	-2.30626	0.00015
AT1G54500	76.5449	37.2127	-1.04051	0.01705
AT5G44150	5.30582	11.054	1.05892	0.04445
AT4G11320	538.847	211	-1.35263	5e-05
AT4G31750	26.3459	40.7217	0.628223	0.01155
AT3G57530	37.9558	25.2472	-0.588195	0.008
AT5G02050	18.3078	32.3873	0.822969	0.04115
AT1G54030	143.956	91.4074	-0.655241	0.00045
AT4G32130	33.9551	53.2136	0.648166	0.01165
AT4G14030	215.183	458.625	1.09175	5e-05
AT3G59260	32.6334	69.9329	1.09962	0.0001
AT1G66800	27.303	2.50217	-3.44781	0.0017
AT3G20320	16.3406	27.0061	0.724824	0.0114
AT1G10480	8.88164	3.54387	-1.3255	0.02575
AT4G23660	4.55879	9.81219	1.10592	0.02275
AT3G06390	26.5499	3.21086	-3.04768	0.0441
AT5G62680	55.6825	26.1948	-1.08794	0.0021
AT5G45340	13.777	5.1446	-1.42113	0.00125
AT4G13510	23.934	5.5816	-2.10031	0.00465
AT5G51550	37.2858	23.2175	-0.683412	0.007
AT1G49760	35.9692	58.6674	0.705795	0.00035
AT1G28400	128.179	52.3616	-1.29158	5e-05
AT4G08290	45.2292	23.6626	-0.934642	0.0001
AT3G50740	33.963	21.5857	-0.653891	0.0092
AT1G46554	24.9952	14.5646	-0.779183	0.0496
AT1G49630	3.60204	6.95978	0.950229	0.0083
AT2G28605	21.4517	10.9819	-0.965968	0.02975
AT2G39705	24.9616	107.856	2.11132	5e-05
AT3G24715	16.9216	9.22688	-0.874949	0.0006
AT3G54770	27.0108	6.29423	-2.10144	0.0002
AT1G19380	52.704	79.5887	0.594652	0.0446
AT2G30070	8.28984	19.1673	1.20923	0.0007
AT5G44920	42.3327	63.958	0.595353	0.0161
AT2G16740	21.5716	42.8418	0.989883	0.00255
AT4G30320	5.10072	0	#NAME?	5e-05
AT5G05210	17.0609	27.3376	0.680195	0.025
AT4G36970	33.0858	50.167	0.600525	0.03665
AT1G53510	21.5971	35.2466	0.706646	0.00225
AT5G61880	4.3095	13.7647	1.67538	0.0188
AT1G78110	17.9764	7.41189	-1.27819	0.0407
AT4G31550	59.1815	38.1656	-0.632875	0.01895
AT5G50130	2.09137	0	#NAME?	5e-05
AT3G28160	13.6289	3.40762	-1.99983	0.00025
AT5G40450	59.0998	32.5796	-0.859182	5e-05
AT1G80820	11.0316	2.70225	-2.02941	0.00945
AT4G38840	28.6902	10.4644	-1.45506	0.0161
AT2G34660	19.4164	12.1233	-0.679489	0.00175
AT3G48990	353.723	613.894	0.795368	5e-05
AT3G59670	6.56853	10.8856	0.728775	0.0491
AT5G46400	3.97867	6.90375	0.795091	0.03495
AT2G43920	326.609	203.019	-0.685952	0.00015
AT5G02000	20.2481	11.4267	-0.825371	0.0163
AT4G01850	503.992	918.818	0.866377	5e-05
AT4G02130	16.9794	5.36013	-1.66345	0.00765
AT3G15990	6.36084	3.1076	-1.03342	0.0338
AT3G24120	19.0675	35.6392	0.90235	0.00315
AT4G15630	102.974	22.6597	-2.18407	5e-05
AT2G15960	293.204	527.688	0.847779	0.0005
AT2G17300	36.6652	18.5803	-0.980634	0.00975
AT1G01170	98.6277	166.985	0.759651	0.0104
AT2G43590	193.846	103.41	-0.906534	5e-05
AT3G57180	3.4508	8.17477	1.24425	0.0054
AT1G50660	5.02236	9.7384	0.955318	0.03415
AT3G52180	16.9328	25.9693	0.616981	0.0352
AT1G63640	21.1582	11.7073	-0.853814	0.00575
AT1G52830	61.0098	25.4568	-1.26099	0.0005
AT2G01260	23.9961	12.7922	-0.90754	0.00475
AT2G27380	4.27509	1.02388	-2.0619	5e-05
AT4G15248	14.1321	0	#NAME?	5e-05
AT5G59780	108.073	62.6656	-0.786255	0.0004
AT2G19780	8.87855	1.01131	-3.1341	0.00305
AT1G61255	38.6306	113.048	1.54912	0.0023
AT4G34530	34.4298	139.819	2.02183	5e-05
AT2G30550	50.6972	16.0477	-1.65954	5e-05
AT4G21850	617.857	65.8322	-3.23041	5e-05
AT1G68530	648.474	301.265	-1.10601	5e-05
AT1G62480	1269.67	453.453	-1.48543	5e-05
AT1G76660	12.6872	19.9674	0.654271	0.02225
AT3G06770	39.537	21.5046	-0.878556	0.0005
AT2G18330	3.14967	6.15643	0.966894	0.04445
AT4G16563	23.4585	11.1053	-1.07886	0.0002
AT3G01220	34.3478	17.6388	-0.961466	0.00575
AT1G75530	0	1.08505	inf	0.0005
AT3G60520	17.3713	54.4897	1.64928	5e-05
AT5G14370	15.4902	34.9469	1.17381	0.0004
AT4G29780	12.6895	7.87605	-0.688093	0.0375
AT1G27470	4.26195	10.1686	1.25454	0.00195
AT1G58030	135.393	79.5171	-0.767816	5e-05
AT5G20680	16.4302	7.9039	-1.05571	0.00085
AT5G48180	343.139	616.023	0.844192	5e-05
AT5G53830	25.5783	70.6633	1.46604	5e-05
AT5G54740	13.9254	2.80209	-2.31314	0.0162
AT3G42640	51082.4	10.6366	-12.2296	5e-05
AT4G30420	4.07336	15.494	1.92741	0.00325
AT2G24592	777.916	34.3016	-4.50327	0.04105
AT1G43800	52.354	28.6977	-0.867362	0.0005
AT3G19810	19.7145	29.7768	0.594933	0.04945
AT3G47470	1311.88	484.467	-1.43716	5e-05
AT2G24230	10.3136	5.63326	-0.872507	0.00835
AT1G49570	41.2878	63.4842	0.620683	0.00775
AT3G02140	26.9895	5.41048	-2.31857	0.0001
AT4G18810	16.4359	9.76751	-0.750792	0.01145
AT5G46710	12.9535	51.6537	1.99553	0.0001
AT1G16720	26.8513	11.7336	-1.19434	5e-05
AT3G57520	25.6197	12.3252	-1.05564	5e-05
AT5G06760	135.508	35.3462	-1.93875	5e-05
AT5G54490	30.6398	66.7486	1.12333	0.0098
AT4G21745	7.72246	1.99383	-1.95352	0.0288
AT4G27970	9.46583	17.5821	0.893309	0.0106
AT1G67195	81.6212	25.7276	-1.66563	0.0001
AT1G15710	12.8978	20.8624	0.69378	0.0265
AT1G07610	652.303	261.345	-1.31959	0.00015
AT1G72290	7.28836	55.6523	2.93278	5e-05
AT4G21730	31.4566	4.77392	-2.72012	0.00535
AT5G19890	13.066	127.186	3.28306	5e-05
AT1G10560	7.87519	3.28604	-1.26096	0.00805
AT4G17520	94.3847	144.55	0.614948	0.0109
AT5G19650	0	1.32728	inf	0.0003
AT5G62280	64.5372	330.338	2.35574	5e-05
AT5G55550	21.4978	12.3175	-0.803479	0.0036
AT2G29660	27.8778	48.1328	0.787905	0.00065
AT4G38770	1167.31	683.596	-0.771975	5e-05
AT4G40060	111.639	74.3673	-0.586098	0.00245
AT4G28520	39.1578	2.54724	-3.9423	5e-05
AT5G05350	1.89387	0.410561	-2.20566	0.0408
AT3G49860	99.8452	152.18	0.608013	0.00515
AT5G12890	6.11536	11.6487	0.929665	0.01815
AT1G72700	22.4241	12.3668	-0.858576	0.00015
AT5G33290	9.29487	1.88382	-2.30277	0.00085
AT1G36060	5.85424	28.8048	2.29876	5e-05
AT4G11350	4.06598	1.10057	-1.88535	0.0238
AT2G12490	0.800886	6.91454	3.10996	0.01675
AT4G29400	4.24253	10.2839	1.27739	0.02375
AT2G43290	156.747	91.4661	-0.777126	0.002
AT1G50250	35.0717	22.7865	-0.622129	0.00695
AT4G00305	8.96474	0	#NAME?	0.0004
AT1G69240	0	1.37668	inf	5e-05
AT5G54380	57.6319	36.589	-0.655456	0.00125
AT1G52750	52.8533	21.9549	-1.26745	5e-05
AT5G14050	10.7972	25.9193	1.26336	0.00025
AT3G50820	197.894	82.6189	-1.26019	5e-05
AT2G46510	6.90827	3.75228	-0.880558	0.04255
AT1G78860	10.8481	3.39645	-1.67534	0.0052
AT3G29035	25.954	55.0649	1.08518	5e-05
AT2G33210	12.5058	20.1673	0.689423	0.0119
AT4G13130	1.95422	0.327343	-2.57772	0.02845
AT1G68840	47.5461	75.0256	0.658057	0.0032
AT5G06690	34.3015	51.7803	0.594131	0.0382
AT3G01670	9.45796	24.7528	1.38799	5e-05
AT4G39900	46.0081	23.3666	-0.977441	0.0007
AT1G11120	50.7406	12.8307	-1.98354	0.0015
AT2G16430	21.7883	11.3534	-0.940432	0.0039
AT3G14067	187.051	93.6132	-0.998645	5e-05
AT3G27884	21.643	4.19122	-2.36846	0.0013
AT5G24590	21.0708	11.7963	-0.836902	0.0047
AT3G02480	591.219	273.654	-1.11134	5e-05
AT1G55960	18.3485	10.6464	-0.785302	0.01
AT4G33610	148.771	9.00019	-4.04699	5e-05
AT1G55020	43.5573	14.2953	-1.60737	5e-05
AT2G27860	263.515	420.825	0.675333	5e-05
AT2G34430	330.329	34.6292	-3.25384	5e-05
AT5G47060	70.3311	112.779	0.681261	0.00225
AT1G01020	5.471	16.4479	1.58803	0.0165
AT3G12200	10.049	5.4106	-0.89319	0.0338
AT4G16670	55.8883	93.0433	0.735357	0.00155
AT5G13550	16.9302	9.30232	-0.86394	0.003
AT3G62100	3.10047	0	#NAME?	0.0004
AT5G51190	42.3122	8.68423	-2.2846	0.0006
AT1G26090	2.64799	6.42602	1.27903	0.0467
AT5G42930	18.0889	6.08763	-1.57116	0.00015
AT5G47560	96.5605	37.0589	-1.38161	5e-05
AT5G28830	7.27047	17.2166	1.24368	0.0087
AT5G45940	46.6351	91.3313	0.969692	0.0005
AT5G64410	22.4454	34.6041	0.624526	0.0044
AT1G68850	12.0663	1.53074	-2.97869	0.0025
AT1G79150	4.69259	9.33337	0.992012	0.009
AT2G26710	18.3566	27.6601	0.591505	0.0182
AT3G63200	42.7363	67.065	0.650099	0.00225
AT1G55330	2182.52	785.664	-1.47401	5e-05
AT2G07775	0	3.87272	inf	0.0005
AT5G01747	1.05604	0	#NAME?	5e-05
AT5G03730	24.9266	77.8466	1.64295	5e-05
AT5G23840	71.3017	17.4993	-2.02664	5e-05
AT3G02790	52.586	112.773	1.10067	0.00045
AT5G22860	14.087	6.02535	-1.22525	0.0073
AT5G63600	83.1048	34.169	-1.28224	5e-05
AT1G42540	10.4723	6.62031	-0.661603	0.0306
AT1G71020	28.2773	17.359	-0.703967	0.0067
AT4G33550	164.885	107.088	-0.622666	0.0428
AT1G78850	530.836	179.852	-1.56145	5e-05
AT1G48260	17.1335	7.35235	-1.22054	0.00185
AT1G62886	19.4631	9.73555	-0.999404	0.0321
AT5G52320	3.83684	1.00978	-1.92588	0.02235
AT5G03010	1.28654	0	#NAME?	0.0005
AT1G60590	2.38725	0	#NAME?	5e-05
AT1G04680	147.257	93.0277	-0.662607	0.00035
AT1G18290	3.61858	11.2154	1.63198	0.0333
AT5G63650	92.677	293.333	1.66226	5e-05
AT1G64370	48.1792	30.6094	-0.654435	0.027
AT2G39110	20.875	4.85963	-2.10286	5e-05
AT1G64080	2.75631	7.14375	1.37394	0.0342
AT5G02510	0	3.67414	inf	0.0003
AT4G33010	82.2588	51.5672	-0.673715	0.0001
AT4G17490	10.8105	4.54601	-1.24976	0.03285
AT1G24580	7.29516	0	#NAME?	5e-05
AT1G67120	0.581651	1.00477	0.788641	0.0466
AT5G17700	32.523	68.2583	1.06954	5e-05
AT3G54950	7.91874	3.23278	-1.29249	0.00925
AT4G18880	7.52142	1.97398	-1.92989	0.00415
AT3G25660	34.5967	55.2831	0.676203	0.01
AT5G15948	31.2385	16.6049	-0.911716	0.0009
AT5G47050	15.7799	6.22349	-1.34229	0.00165
AT3G56480	45.1858	27.5788	-0.712307	0.00185
AT4G09530	21.3549	168.29	2.97831	0.00415
AT2G40200	1.03888	0	#NAME?	0.0107
AT5G19660	27.1435	9.45035	-1.52216	0.04175
AT5G66590	175.188	89.1525	-0.974561	5e-05
AT4G18170	1.50115	0	#NAME?	5e-05
AT5G52380	1.56954	8.02855	2.3548	0.0076
AT4G00760	5.02109	79847.5	13.957	5e-05
AT2G38290	8.04175	4.22907	-0.927169	0.0421
AT4G13340	55.1186	31.4416	-0.809866	5e-05
AT2G10940	1159.51	391.575	-1.56615	5e-05
AT5G66052	84.3027	21.4231	-1.97641	5e-05
AT2G33330	17.6015	8.91057	-0.982111	0.01215
AT1G79270	37.9487	10.2645	-1.88639	5e-05
AT3G10670	33.6947	52.7708	0.647219	0.0047
AT2G16280	115.293	27.031	-2.09261	5e-05
AT1G63940	165.659	273.624	0.723978	5e-05
AT2G06950	2.34287	4.14974	0.824742	0.0398
AT5G42825	124.144	79.9759	-0.634377	0.00915
AT1G65040	28.4071	17.4281	-0.704832	0.01505
AT5G19110	5.15093	2.10439	-1.29143	0.0404
AT1G71340	23.9119	13.9915	-0.773172	0.0032
AT5G01700	14.0199	4.31468	-1.70015	0.0017
AT2G03260	21.5786	12.9913	-0.732058	0.0053
AT5G13760	5.57528	9.93587	0.833601	0.02935
AT3G04700	7.70199	14.2921	0.891918	0.04105
AT4G02110	0.889974	2.652	1.57525	0.01805
AT1G09350	19.3235	5.94959	-1.69949	0.00075
AT5G23730	4.31824	0.765236	-2.49647	0.03785
AT3G15980	786.62	374.932	-1.06904	5e-05
AT2G28350	23.437	15.4926	-0.597208	0.01755
AT2G13820	55.9241	32.878	-0.766347	0.01805
AT1G01060	17.3536	4.29413	-2.0148	5e-05
AT2G20370	17.4566	28.1692	0.690343	0.0032
AT3G61440	286.924	974.84	1.7645	5e-05
AT2G28470	71.6055	36.9319	-0.955204	5e-05
AT5G14520	16.9509	26.4666	0.642815	0.01475
AT3G15450	356.152	913.574	1.35903	5e-05
AT2G23030	20.287	10.3029	-0.97751	0.01275
AT1G64500	14.5917	7.81828	-0.900227	0.0245
AT5G25610	619.519	301.356	-1.03968	5e-05
AT3G01650	17.5585	11.009	-0.673483	0.02155
AT1G74710	13.3153	5.61939	-1.2446	0.00325
AT1G79520	15.571	3.73532	-2.05956	0.0013
AT1G64960	4.47066	2.20549	-1.01939	0.04355
AT4G02460	1.75171	3.87192	1.14428	0.0311
AT5G13790	3.34951	10.6098	1.66337	0.02395
AT2G38390	79.1913	25.8478	-1.6153	5e-05
AT4G33700	26.3363	13.2509	-0.99096	0.01605
AT1G53700	11.2261	33.5398	1.57901	5e-05
AT5G62770	11.2668	4.41925	-1.3502	0.0381
AT1G52560	1.71938	0	#NAME?	0.0006
AT1G56560	11.466	7.20572	-0.67015	0.0444
AT5G51910	2.03712	7.35986	1.85315	0.03355
AT1G48130	30.3088	8.93657	-1.76194	0.0003
AT4G04940	2.02564	4.15353	1.03596	0.035
AT5G65790	10.8466	3.95925	-1.45394	0.00765
AT5G23220	163.593	73.2388	-1.15944	5e-05
AT1G69570	15.42	2.21953	-2.79647	0.0111
AT5G03520	168.551	91.3311	-0.884003	5e-05
AT1G70650	62.6471	144.676	1.2075	0.01555
AT1G33790	17.693	83.0926	2.23154	5e-05
AT5G40460	2.6905	0	#NAME?	0.0004
AT5G38200	35.0853	70.5409	1.00759	5e-05
AT3G56650	16.9951	29.4499	0.793145	0.02685
AT3G60200	14.7849	27.1376	0.876164	0.00635
AT3G14050	22.1065	14.3622	-0.62219	0.0111
AT2G41060	21.1481	40.7983	0.947978	0.0007
AT1G77670	12.4475	26.2393	1.07587	0.0009
AT3G05890	2627.48	1603.09	-0.712822	5e-05
AT3G24190	15.0412	8.39181	-0.841868	0.00565
AT3G50930	12.9326	3.92985	-1.71846	0.00015
AT1G76590	16.8735	6.78963	-1.31335	0.0042
AT2G31585	39.1867	10.1862	-1.94375	0.0021
AT5G39610	7.20596	21.6507	1.58715	0.00135
AT5G66080	30.8369	12.1058	-1.34895	0.00025
AT5G16360	51.1414	22.3836	-1.19205	0.00215
AT5G66400	65.9204	28.3295	-1.21842	0.00025
AT2G24100	28.6924	15.2354	-0.913244	0.0033
AT3G09160	7.85982	16.6478	1.08276	0.0176
AT5G40390	41.7449	27.186	-0.618734	0.002
AT1G54217	6.77007	15.7708	1.22001	0.0437
AT5G05880	12.4955	46.6303	1.89986	0.0008
AT1G05010	127.503	1288.58	3.33718	5e-05
AT3G05020	185.217	285.482	0.624185	0.00365
AT1G11175	23.7647	7.93262	-1.58295	0.0043
AT3G20395	147.838	250.188	0.758994	0.00025
AT4G17750	2.14793	5.30474	1.30434	0.03875
AT5G01180	1.32444	11.8364	3.15978	0.0022
AT2G26290	5.5452	20.6643	1.89783	0.00025
AT4G16760	111.659	195.546	0.808401	5e-05
AT2G15560	14.8335	24.4269	0.719612	0.00685
AT4G34680	17.1612	9.48431	-0.855535	0.045
AT2G41231	21.332	203.081	3.25096	0.0017
AT4G27300	0.998189	3.94976	1.98438	0.01325
AT5G24800	20.5287	8.68704	-1.24071	0.0046
AT5G54270	1340.75	573.413	-1.2254	5e-05
AT1G22370	75.2971	35.0792	-1.10198	5e-05
AT1G61800	8.36609	24.4126	1.545	5e-05
AT4G13580	104.13	164.699	0.661448	0.0055
AT4G30270	522.917	297.437	-0.814	5e-05
AT2G24850	3.94441	0	#NAME?	5e-05
AT5G13930	73.4362	38.125	-0.945754	5e-05
AT5G13260	20.973	33.8716	0.69154	0.0081
AT3G63210	71.2333	36.8781	-0.949788	5e-05
AT5G58320	33.3418	14.5819	-1.19315	0.00545
AT4G08950	190.707	407.566	1.09568	5e-05
AT1G70210	34.7489	14.3082	-1.28012	5e-05
AT4G31500	117.686	62.063	-0.923132	5e-05
AT4G15955	11.9026	22.9674	0.948302	0.0036
AT1G66180	183.95	360.063	0.968933	5e-05
AT2G24030	0	1.29263	inf	0.0001
AT5G59150	50.5819	31.8773	-0.666094	0.01325
AT1G61780	75.8989	48.7746	-0.637948	0.0288
AT2G21050	21.6661	7.59951	-1.51146	5e-05
AT1G58440	54.2219	25.3281	-1.09814	5e-05
AT5G03200	8.60382	16.046	0.899165	0.0433
AT1G07820	79.4779	133.376	0.74687	0.003
AT2G36380	38.0467	12.3958	-1.61792	5e-05
AT5G47550	158.982	59.0117	-1.42979	5e-05
AT1G02205	237.295	149.217	-0.669273	5e-05
AT5G52250	28.0566	4.41753	-2.66703	5e-05
AT1G01770	79.6096	48.8568	-0.704382	0.0092
AT4G07960	3.60377	0.869581	-2.05112	0.029
AT5G25757	5.62443	11.7636	1.06455	0.0079
AT5G58270	11.259	17.6524	0.648784	0.0185
AT2G47160	28.9978	45.0418	0.635323	0.0019
AT5G57240	133.862	238.663	0.834225	5e-05
AT1G34330	1.623	0	#NAME?	5e-05
AT4G32650	22.4998	11.7057	-0.942695	0.0011
AT3G10450	9.18591	15.8282	0.785002	0.024
AT5G47230	15.9876	7.82154	-1.03143	0.0137
AT5G27420	7.72866	1.77924	-2.11896	0.0051
AT5G42530	8.01095	61.103	2.9312	0.0008
AT1G27510	20.5514	32.2488	0.650009	0.01355
AT4G19970	6.52191	1.84381	-1.82261	0.0061
AT5G05600	8.2861	4.13154	-1.00401	0.0288
AT3G03855	0.911978	2.88555	1.66178	0.00885
AT3G15630	65.6677	105.271	0.680859	0.007
AT4G28790	2.52569	0.531117	-2.24958	0.02775
AT2G37180	84.8438	39.1795	-1.11471	0.0013
AT5G20740	32.8835	88.4716	1.42785	5e-05
AT2G48060	9.92531	6.15513	-0.689321	0.00195
AT2G45220	18.0772	4.98547	-1.85837	5e-05
AT3G17040	37.1563	22.4092	-0.729521	0.00155
AT1G17170	154.62	69.1207	-1.16154	5e-05
AT1G72150	804.058	473.493	-0.763958	5e-05
AT4G18390	7.11184	12.8522	0.853723	0.02895
AT2G31260	17.2385	11.1403	-0.629842	0.04185
AT3G22830	11.5834	0.830457	-3.80201	0.01215
AT4G01740	4.19135	0.88777	-2.23916	0.01105
AT1G51170	24.4408	14.1411	-0.78939	0.00625
AT4G37060	84.9612	22.1808	-1.93749	5e-05
AT1G31710	48.2895	23.1212	-1.06249	5e-05
AT1G35580	139.871	75.552	-0.888551	5e-05
AT4G23000	1.9011	71859.2	15.2061	5e-05
AT3G52155	18.339	55.6777	1.60219	0.04785
AT1G04100	6.52635	14.0536	1.1066	0.0177
AT5G47660	3.76955	9.09134	1.2701	0.0436
AT1G12430	7.04719	14.2953	1.02042	0.0009
AT5G09960	67.3747	37.7363	-0.836254	0.00395
AT1G58400	8.20723	15.5399	0.921008	0.003
AT5G60440	53.6586	8.40772	-2.67402	0.0055
AT1G23750	13.7232	4.14979	-1.72551	0.0224
AT1G12990	13.6256	6.53092	-1.06096	0.01755
AT2G30670	0	1.64139	inf	0.00035
AT3G10820	3.57918	7.68879	1.10313	0.0459
AT4G29190	41.9524	64.2207	0.614286	0.00465
AT3G29030	27.2974	4.856	-2.49092	5e-05
AT4G25050	232.563	154.486	-0.590149	0.00285
AT2G35300	127.077	31.5627	-2.00941	0.0001
AT4G23060	10.327	21.1536	1.03448	0.00305
AT5G60670	94.9413	208.178	1.13271	5e-05
AT2G02070	20.9211	11.3045	-0.888063	0.0017
AT3G23640	32.8461	19.8576	-0.726035	0.00185
AT3G53490	4.97767	15.7901	1.66548	0.0095
AT3G44100	100.031	62.3032	-0.68307	0.00985
AT5G04950	29.6548	9.57297	-1.63123	5e-05
AT2G19310	47.4197	27.1819	-0.802838	0.02465
AT1G05870	114.564	48.8729	-1.22904	5e-05
AT5G46240	17.1575	7.22763	-1.24724	0.00035
AT5G04200	20.5377	31.3216	0.608885	0.04075
AT3G62060	6.89157	20.1982	1.55132	0.0001
AT2G41050	17.9593	44.8335	1.31985	5e-05
AT1G21400	19.4739	45.9711	1.23919	5e-05
AT5G52310	225.349	127.924	-0.816873	5e-05
AT3G07860	5.46193	17.5597	1.68478	0.00925
AT3G23430	34.7204	21.683	-0.679219	0.00175
AT2G32430	15.1747	32.66	1.10586	5e-05
AT3G45690	45.2464	26.94	-0.748053	0.0013
AT5G61580	8.9446	14.2152	0.668345	0.0378
AT5G60020	24.6619	12.4596	-0.985032	0.04985
AT3G57010	96.8764	45.6455	-1.08567	5e-05
AT1G20770	16.8989	34.3696	1.0242	0.03665
AT2G40610	320.837	122.631	-1.38752	5e-05
AT4G16580	11.5848	20.4857	0.822382	0.0074
AT1G58270	320.792	116.236	-1.46459	5e-05
AT5G37500	12.0585	6.12802	-0.976554	0.0044
AT4G23280	39.1707	22.4882	-0.800605	0.0017
AT5G41040	111.496	24.2548	-2.20065	5e-05
AT3G61060	52.8688	25.4088	-1.05709	0.0091
AT5G23280	45.5279	18.77	-1.27832	0.0001
AT1G33440	3.16876	7.05663	1.15506	0.0191
AT1G45145	134.305	76.547	-0.811093	0.00215
AT1G53035	45.9416	79.5073	0.791286	0.0022
AT1G58320	4.81289	0	#NAME?	0.0003
AT1G04420	32.8723	49.9062	0.602345	0.01205
AT4G34760	80.989	29.0917	-1.47712	5e-05
AT3G50760	11.6829	5.80617	-1.00874	0.01645
AT1G07090	29.1772	47.6722	0.708306	0.01315
AT5G07680	30.1253	7.81582	-1.94651	0.02615
AT5G65340	1.66734	0	#NAME?	5e-05
AT1G59750	28.5642	44.8631	0.651323	0.0094
AT2G18050	124.077	60.997	-1.02443	0.00025
AT3G55430	80.3785	45.4662	-0.822016	5e-05
AT1G24530	11.8939	26.154	1.13681	0.0014
AT4G11270	9.00441	13.6159	0.596583	0.01295
AT2G26920	4.9089	10.7016	1.12435	0.0423
AT5G41280	1.06991	0	#NAME?	0.0003
AT4G12690	28.7672	16.0314	-0.843519	0.00745
AT1G60950	831.041	508.612	-0.708355	5e-05
AT2G20020	8.75079	15.555	0.829892	0.00455
AT5G17820	96.3557	44.9815	-1.09904	5e-05
AT5G66580	57.881	37.0937	-0.641917	0.0336
AT1G10060	25.9136	83.7134	1.69175	5e-05
AT2G19150	1.48278	0	#NAME?	0.00055
AT1G13120	6.02254	10.77	0.838575	0.0144
AT5G53400	24.2817	39.5886	0.705218	0.0095
AT5G52545	15.1111	8.83899	-0.773656	0.02695
AT1G55810	14.9793	24.2368	0.694236	0.0143
AT4G23440	7.9331	13.6015	0.777813	0.03855
AT4G00900	15.6277	5.53971	-1.49622	0.00025
AT1G78170	85.3545	30.5004	-1.48464	5e-05
AT1G15100	109.844	55.6573	-0.980815	0.00015
AT4G27410	38.3202	19.0003	-1.01208	0.0008
AT3G61190	9.87601	2.83357	-1.80131	0.04735
AT3G58850	134.908	49.0949	-1.45834	5e-05
AT2G34070	150.186	24.5403	-2.61353	5e-05
AT1G70300	28.8839	11.3995	-1.3413	5e-05
AT1G15620	1.32842	0	#NAME?	0.0004
AT3G63160	263.416	469.021	0.83231	5e-05
AT1G16445	1.4923	7.50836	2.33096	0.00265
AT4G12550	53.4944	12.1772	-2.13521	0.00105
AT4G04955	40.7631	21.9392	-0.89375	0.0005
AT3G61750	21.7396	9.14224	-1.2497	0.00165
AT3G47430	12.83	6.0974	-1.07326	0.04345
AT1G06850	27.973	18.2102	-0.619288	0.0354
AT5G40730	1567.38	971.663	-0.689826	0.0001
AT1G12030	1.99602	0	#NAME?	5e-05
AT2G18150	4.67467	1.45676	-1.6821	0.0347
AT4G15393	2.41504	0.514938	-2.22957	0.0493
AT2G07715	1.23085	0.275742	-2.15826	0.04135
AT1G75390	30.2915	58.2232	0.94268	0.0002
AT4G29330	43.8579	26.9133	-0.704514	0.0111
AT1G25450	76.3491	33.3417	-1.19528	5e-05
AT4G01450	26.0615	15.8509	-0.717357	0.0177
AT5G27120	18.0418	27.5396	0.610161	0.024
AT4G35090	195.684	122.85	-0.671625	0.00015
AT4G34419	3.38457	32.4575	3.26151	0.01955
AT1G33260	5.70924	15.5847	1.44876	0.00065
AT2G40900	27.255	10.4109	-1.38843	5e-05
AT5G50930	3.21089	0	#NAME?	5e-05
AT3G61450	1.5415	0	#NAME?	0.046
AT3G19130	30.3529	48.5431	0.677434	0.00255
AT1G49540	0.686754	4.84326	2.81811	0.0168
AT1G21070	32.4068	21.5864	-0.586176	0.0309
AT1G04620	18.3317	27.8844	0.605114	0.02885
AT1G70880	37.4843	12.6017	-1.57266	0.0012
AT5G23400	13.8665	6.73862	-1.04108	0.036
AT5G67200	7.31116	3.74289	-0.965947	0.02675
AT5G43990	3.19781	0.902736	-1.82471	0.00735
AT1G55500	9.85506	17.1921	0.802808	0.0065
AT1G48320	11.7837	25.8283	1.13216	0.02135
AT1G03830	3.05062	6.06333	0.991008	0.01805
AT1G10470	79.9268	47.6035	-0.74761	0.00115
AT5G42540	11.4949	18.2897	0.670043	0.00695
AT1G66360	1.36483	0	#NAME?	0.00015
AT2G28560	0	1.24298	inf	5e-05
AT4G37580	6.25729	34.526	2.46407	5e-05
AT2G01150	41.0671	24.2691	-0.758859	0.02
AT3G53560	41.9075	64.2277	0.615986	0.00555
AT1G18450	40.8725	102.971	1.33304	5e-05
AT4G06599	24.2979	14.5879	-0.736053	0.02995
AT5G44110	64.0235	27.7044	-1.20849	5e-05
AT2G27385	208.777	103.566	-1.01142	5e-05
AT1G65295	66.4159	32.8652	-1.01497	0.00445
AT5G03280	50.4005	110.388	1.13107	0.04565
AT2G38230	80.7311	29.6491	-1.44514	5e-05
AT3G24500	198.051	78.6993	-1.33145	0.0008
AT2G03090	14.1049	2.91202	-2.2761	0.00025
AT3G50670	28.3515	43.2489	0.60924	0.00655
AT5G58640	27.2812	44.5942	0.708948	0.0168
AT4G12480	39.529	131.103	1.72972	5e-05
AT5G08330	50.9021	11.1924	-2.1852	5e-05
AT2G33530	5.94671	1.91867	-1.63198	0.03055
AT3G06868	11.821	5.11733	-1.20789	0.0116
AT2G04530	6.72276	13.0115	0.952662	0.0309
AT5G24150	14.5845	2.96692	-2.2974	5e-05
AT5G17050	15.873	4.24826	-1.90163	0.00035
AT5G67440	5.78473	10.1986	0.818056	0.0186
AT1G74270	66.3705	105.082	0.662908	0.00765
AT1G14290	78.6161	23.4537	-1.74501	5e-05
AT1G70370	98.8933	37.9308	-1.38251	5e-05
AT4G24490	10.9092	17.5799	0.688381	0.01855
AT3G11420	36.8905	15.9477	-1.2099	5e-05
AT5G55120	43.3073	27.9606	-0.631216	0.00455
AT3G06250	4.09954	7.99828	0.964227	0.03155
AT1G67110	8.46299	1.80866	-2.22625	0.00115
AT2G30520	165.618	19.9426	-3.05394	5e-05
AT3G16850	122.92	65.4866	-0.90845	5e-05
AT4G13345	1.77013	6.23091	1.81559	0.02155
AT4G22212	37.3291	19.9951	-0.900655	0.03875
AT5G15210	16.7037	34.4197	1.04307	0.00025
AT1G62780	55.3043	95.9295	0.794584	0.0012
AT2G28550	41.5368	22.0096	-0.916258	5e-05
AT5G21160	12.8328	21.3947	0.737411	0.001
AT4G15280	1.4544	0	#NAME?	5e-05
AT1G22550	43.0773	20.4085	-1.07775	0.0002
AT1G67750	94.7884	60.2192	-0.654488	0.0005
AT3G17100	105.186	65.0587	-0.69313	0.01425
AT2G39270	24.1365	10.7274	-1.16991	0.0296
AT2G28670	169.475	277.79	0.712923	0.00095
AT4G33790	6.7588	1.16357	-2.5382	0.00595
AT5G11110	25.5775	7.1658	-1.83568	5e-05
AT2G21910	10.7508	53.5225	2.3157	5e-05
AT1G45249	45.8932	27.9338	-0.716269	0.00245
AT4G14250	2.08901	0.345713	-2.59517	0.02825
AT1G15830	0.33073	1.47595	2.15792	0.0266
AT1G07680	0	1.84981	inf	0.0005
AT4G38060	38.9083	21.3489	-0.865913	0.0094
AT1G61640	2.88967	5.6916	0.97793	0.04555
AT5G54130	4.81171	1.00861	-2.25417	0.0066
AT5G22320	7.54865	16.5388	1.13156	0.00835
AT5G62130	17.6957	5.36667	-1.7213	0.0001
AT2G32270	10.4813	5.30563	-0.982224	0.0452
AT5G23830	71.3017	17.4993	-2.02664	5e-05
AT1G27210	32.4466	63.0901	0.959349	5e-05
AT5G08410	49.7156	25.2703	-0.976256	0.00805
AT3G52660	10.5074	15.8509	0.593156	0.04805
AT3G14060	22.018	6.36065	-1.79144	0.016
AT3G21690	47.5118	29.98	-0.664284	0.0033
AT1G72140	42.5238	2.44835	-4.11839	5e-05
AT3G21230	8.7433	4.29177	-1.0266	0.02675
AT5G42600	46.7823	4.50785	-3.37545	5e-05
AT4G35070	11.3091	26.9695	1.25384	0.00045
AT4G34220	13.4024	7.20821	-0.894784	0.00375
AT2G04680	1.73283	0.389014	-2.15524	0.0459
AT5G16720	12.6816	8.08589	-0.649264	0.04815
AT5G60270	5.9891	1.9708	-1.60356	0.0072
AT2G37870	203.573	79.6996	-1.3529	5e-05
AT2G46780	18.8386	5.94419	-1.66414	5e-05
AT1G67410	6.27921	10.7804	0.77976	0.03925
AT4G16150	24.7115	39.5422	0.67821	0.01225
AT5G26147	30.2176	218.965	2.85724	5e-05
AT2G39200	6.52006	2.23846	-1.54238	0.0395
AT5G15150	35.8863	12.4397	-1.52848	5e-05
AT1G03850	82.3893	23.4489	-1.81294	5e-05
AT2G35120	90.9179	149.922	0.721574	0.0025
AT1G76080	25.1461	13.0461	-0.946719	0.0023
AT4G28350	2.97533	6.0849	1.03219	0.0333
AT3G23800	18.094	40.5191	1.16309	5e-05
AT1G18870	32.7806	3.41859	-3.26137	5e-05
AT3G45280	0	19.1362	inf	5e-05
AT3G55120	18.64	9.03285	-1.04515	0.01785
AT3G26540	1.22331	3.22262	1.39744	0.04565
AT2G28570	8.59823	28.8007	1.74399	0.00045
AT5G38870	22.8927	10.7979	-1.08413	0.04905
AT1G57860	53.4053	84.2883	0.658351	0.0172
AT1G69530	78.466	47.9169	-0.711533	0.0009
AT5G60430	53.6586	8.40772	-2.67402	0.0055
AT3G60510	5.44736	11.4129	1.06703	0.0174
AT2G31083	4.64069	62.3927	3.74897	0.00105
AT5G17780	9.86752	20.178	1.03202	0.00765
AT3G55130	26.3851	14.272	-0.886539	0.00045
AT3G63470	20.8823	9.30049	-1.1669	0.00055
AT3G49350	21.1435	44.726	1.0809	5e-05
AT3G58620	22.2856	11.942	-0.900063	0.00085
AT2G04570	127.658	69.8375	-0.870213	5e-05
AT1G04350	8.12661	2.03554	-1.99724	0.0217
AT5G55920	10.1414	16.6263	0.71321	0.0155
AT5G48890	5.79904	29.9653	2.36941	0.0004
AT5G63180	39.5418	71.9958	0.864533	0.00015
AT3G27400	4.96689	1.31559	-1.91663	0.0215
AT5G02810	27.1975	15.0766	-0.851164	0.00095
AT3G51720	268.723	179.133	-0.585087	0.00105
AT5G11740	1112.5	708.698	-0.650561	0.0001
AT4G15230	15.1686	8.86503	-0.774888	0.0012
AT4G16780	13.9847	31.4699	1.17013	0.00275
AT4G01660	5.73345	12.2196	1.09173	0.0265
AT1G55210	215.4	140.61	-0.615321	0.0011
AT4G14750	30.8975	48.4214	0.648155	0.00605
AT2G48130	80.921	17.784	-2.18594	0.00805
AT5G44190	57.8983	8.16845	-2.82539	5e-05
AT3G12700	33.4237	14.9734	-1.15847	5e-05
AT1G72880	32.0827	20.8841	-0.619393	0.01965
AT4G24275	101.728	165.336	0.700683	0.01145
AT4G01037	10.7292	17.6364	0.717007	0.01995
AT1G30360	140.112	59.3967	-1.23813	5e-05
AT1G30760	24.2178	10.4691	-1.20993	0.00015
AT1G16060	4.81632	0.902706	-2.4156	0.04475
AT3G20898	3.55456	14.462	2.02452	0.03085
AT1G66420	0	1.69914	inf	0.00025
AT1G15200	16.8548	27.5178	0.707207	0.0165
AT4G17280	53.4156	32.8422	-0.70171	0.00935
AT1G72510	98.3266	32.061	-1.61676	5e-05
[truncated: 912 more rows]
