# Supplementary material for: Phosphorylation of CBP20 Links MicroRNA to Root Growth in the Ethylene Response
Source: PLoS Genet. 2016 Nov 21;12(11):e1006437. doi: 10.1371/journal.pgen.1006437 (PMC5147770; doi:10.1371/journal.pgen.1006437)
Supplement: S4 Dataset — (XLSX) [file pgen.1006437.s017.xlsx]

## Sheet: Sheet1
Supplemental Table 8. Differential regulated genes in cbp20 shoot by ethylene treatment
gene_id	cbp20_shoot_air	cbp20_shoot_C2H4	log2(fold_change)	p_value
AT5G13900	29.4446	6.31645	-2.22082	0.0247
AT3G62090	6.54416	14.6126	1.15893	0.012
AT5G20290	442.357	688.715	0.638696	0.00035
AT2G37710	26.6691	14.0762	-0.921912	0.0004
AT3G22415	9.83055	0	#NAME?	5e-05
AT5G45670	177.353	97.4328	-0.864143	5e-05
AT5G45960	8.74665	4.34627	-1.00895	0.04125
AT3G29230	7.34194	3.08113	-1.2527	0.03095
AT1G12240	72.196	38.8677	-0.893346	5e-05
AT5G02210	5.00054	0	#NAME?	0.0004
AT1G75166	221.595	3459.26	3.96447	0.00695
AT3G55510	6.14091	12.2453	0.995698	0.0076
AT2G45750	9.24843	16.4381	0.829766	0.00925
AT2G19530	5.80535	0.940363	-2.62609	0.02205
AT1G55805	27.4056	44.5378	0.700559	0.04305
AT4G01020	1.50834	3.03309	1.00782	0.02215
AT1G33560	5.63886	12.9146	1.19553	0.00065
AT3G04140	9.06752	5.03428	-0.848924	0.03105
AT5G65470	60.7303	39.7606	-0.611075	0.00375
AT5G16070	36.958	60.8599	0.719603	0.0467
AT1G19490	5.00096	1.7994	-1.47469	0.03985
AT3G53480	27.3956	17.7232	-0.628309	0.0018
AT5G44680	16.7376	4.59511	-1.86492	0.0004
AT3G05675	5.75891	11.039	0.938741	0.0234
AT1G72120	8.5457	2.98398	-1.51796	0.01115
AT2G44570	1.11649	24.556	4.45903	0.00025
AT2G47440	37.989	16.1434	-1.23464	5e-05
AT3G48740	96.4487	46.6678	-1.04733	5e-05
AT4G21410	39.189	97.7187	1.31818	5e-05
AT1G68725	16.7253	8.02899	-1.05874	0.03565
AT2G17265	24.5826	37.2548	0.599788	0.03135
AT3G56370	25.717	10.7371	-1.26012	5e-05
AT4G34560	15.9043	8.08036	-0.976923	0.02925
AT3G51810	13.6952	5.20687	-1.39518	0.02835
AT2G19260	4.0112	1.807	-1.15044	0.0389
AT1G72530	0	4.05818	inf	0.00065
AT1G76040	18.1985	8.53578	-1.09222	0.00425
AT3G47500	23.763	9.74079	-1.28661	0.0004
AT3G20080	26.1838	46.4642	0.827446	0.0185
AT3G09220	24.8526	6.09714	-2.02719	5e-05
AT2G23110	19.9565	4.3503	-2.19767	0.01225
AT5G36250	17.1776	10.2434	-0.745836	0.0126
AT4G21700	3.12983	0.998788	-1.64783	0.0342
AT5G16520	6.48532	12.1326	0.903645	0.04225
AT1G31350	4.97839	10.2345	1.03969	0.03305
AT3G50780	20.5552	9.11352	-1.17342	0.0005
AT5G57560	69.3948	44.647	-0.636264	0.00735
AT4G10360	44.911	28.1691	-0.672958	0.0166
AT1G80310	25.1857	14.5034	-0.796218	0.01525
AT1G05785	9.56432	19.3303	1.01513	0.04635
AT3G58120	73.3465	35.8996	-1.03076	5e-05
AT1G68250	23.6181	9.33658	-1.33893	0.00825
AT3G11690	36.3172	62.7842	0.789747	0.0008
AT1G19290	1.20811	3.65557	1.59734	0.0164
AT1G24340	46.534	7.15162	-2.70194	0.0383
AT4G01950	149.718	38.5506	-1.95742	5e-05
AT1G13080	67.4943	36.6451	-0.881147	0.0002
AT5G13690	8.30168	18.3594	1.14504	0.00855
AT5G49665	13.8824	26.9785	0.95855	0.00025
AT2G07732	56.6275	106.114	0.90604	0.0022
AT4G26850	131.188	77.2961	-0.763171	0.0001
AT2G36410	114.199	69.5852	-0.714691	0.00375
AT5G47770	174.671	100.989	-0.790441	0.0098
AT3G55090	3.16248	0.38444	-3.04023	0.0113
AT5G59820	17.8288	8.48177	-1.07177	0.03735
AT4G12400	11.0154	6.34518	-0.795783	0.04365
AT3G12710	95.1083	147.94	0.637368	0.0013
AT2G18735	14.69	6.01186	-1.28895	0.04435
AT4G02760	179.824	16.5894	-3.43825	5e-05
AT1G11410	10.5956	3.65956	-1.53373	0.0012
AT2G15970	965.631	486.879	-0.987908	5e-05
AT5G13400	59.7267	31.0639	-0.943135	0.0006
AT3G49220	226.467	135.391	-0.742175	5e-05
AT5G02540	105.637	392.583	1.89388	5e-05
AT2G01880	13.9408	3.94349	-1.82176	0.00275
AT1G10120	29.5376	44.9754	0.606582	0.00925
AT2G18250	19.9958	38.7945	0.956156	0.0259
AT4G04040	30.3612	55.3382	0.866045	0.0007
AT4G11320	224.427	70.0814	-1.67914	5e-05
AT1G31290	2.45096	5.85625	1.25663	0.00335
AT4G19170	3.75015	1.27088	-1.56112	0.03215
AT4G15920	28.7448	4.07706	-2.8177	0.00025
AT3G07950	37.7539	57.3156	0.602303	0.0099
AT3G01820	21.6875	42.4225	0.967968	0.00125
AT2G45470	337.291	195.037	-0.790247	5e-05
AT4G34200	86.9887	140.455	0.691209	0.0004
AT1G01448	6.8602	15.5812	1.18348	0.0071
AT1G28400	114.406	50.3146	-1.18512	5e-05
AT1G49760	31.9636	51.3688	0.684463	0.0011
AT1G76510	7.31833	12.4052	0.761359	0.0292
AT4G08290	33.2151	15.6563	-1.0851	0.0002
AT3G50740	34.93	22.5086	-0.633988	0.01295
AT5G45340	12.478	4.81061	-1.37509	0.0032
AT3G50370	14.3264	23.6806	0.725024	5e-05
AT2G21655	101.903	273.265	1.4231	5e-05
AT3G06390	33.1299	8.30511	-1.99606	0.00405
AT4G23660	10.2955	5.44725	-0.918418	0.02745
AT1G10480	10.1041	3.75188	-1.42926	0.01835
AT5G18060	67.8527	34.2019	-0.988329	0.00995
AT2G38770	8.45664	18.1269	1.09997	0.02695
AT1G66800	13.8622	2.19398	-2.65954	0.0052
AT3G59260	39.7688	98.0594	1.30202	5e-05
AT4G14030	225.8	464.61	1.04097	5e-05
AT2G16740	24.7047	40.1662	0.701194	0.02125
AT2G39930	5.98209	11.9224	0.994953	0.00725
AT2G30070	10.7739	17.8536	0.728674	0.0147
AT3G54770	17.681	8.66887	-1.02828	0.0143
AT3G24715	18.0606	5.22616	-1.78903	5e-05
AT2G01690	23.6973	14.0591	-0.753225	0.0143
AT1G19380	39.7143	97.4918	1.29562	0.00015
AT2G39705	39.109	125.537	1.68254	5e-05
AT5G20360	9.51905	4.07499	-1.22402	0.04815
AT3G57350	2.85779	5.91417	1.04928	0.0444
AT1G73870	1.92812	0	#NAME?	5e-05
AT4G38840	43.8295	23.5873	-0.893892	0.0278
AT1G80820	12.5132	4.52287	-1.46814	0.0135
AT4G38690	102.596	64.4558	-0.670587	0.00135
AT2G22360	14.2806	8.57447	-0.735938	0.03715
AT5G11580	24.5372	41.704	0.765214	0.00095
AT2G34660	21.6915	13.2179	-0.714639	0.00105
AT3G10915	34.2106	22.0483	-0.633781	0.03185
AT3G28160	5.80129	1.32577	-2.12954	0.0039
AT5G40450	63.7591	35.8964	-0.828794	5e-05
AT1G22830	3.58931	1.23076	-1.54416	0.0309
AT2G42920	1.25055	3.71068	1.56912	0.03055
AT1G05670	2.66371	0.85523	-1.63905	0.02315
AT4G02130	19.0468	6.56687	-1.53627	0.00975
AT4G01850	574.456	1264.29	1.13806	5e-05
AT5G62070	26.6247	17.0571	-0.642389	0.0286
AT5G13500	27.0695	47.0509	0.797552	0.0009
AT2G38520	0	1.56391	inf	0.0001
AT5G08335	5.64479	11.8538	1.07036	0.03975
AT3G53840	1.01375	4.68178	2.20736	0.01245
AT3G10140	5.96613	14.9737	1.32756	0.0037
AT1G25083	6.13539	11.267	0.876876	0.04745
AT4G15330	20.4279	10.571	-0.95043	0.00285
AT3G52180	13.6223	32.6723	1.26209	0.0002
AT1G52830	36.2915	4.80991	-2.91555	0.0004
AT1G01170	84.0844	165.55	0.977354	0.00215
AT2G43590	251.946	140.127	-0.846379	5e-05
AT5G08610	17.655	27.9624	0.663411	0.00905
AT4G15630	51.5658	14.1834	-1.86221	0.00015
AT3G53470	11.8465	31.5666	1.41394	0.00555
AT4G38860	76.0852	35.1974	-1.11215	0.00025
AT3G01220	58.0236	29.2035	-0.990497	0.0002
AT4G16563	33.0679	14.0433	-1.23554	5e-05
AT4G21850	526.846	31.9752	-4.04236	5e-05
AT1G62480	1331.92	439.564	-1.59936	5e-05
AT1G68530	548.685	188.986	-1.5377	5e-05
AT2G27380	3.70315	1.54045	-1.26541	0.00205
AT4G18970	558.937	356.636	-0.648234	0.0003
AT1G61255	68.4958	192.164	1.48825	0.0001
AT4G34530	28.3265	63.2774	1.15954	5e-05
AT2G30550	30.4476	15.872	-0.939846	0.00095
AT5G59780	114.714	72.5159	-0.661674	0.00215
AT3G04184	3.69351	46.5635	3.65614	0.0036
AT2G19780	8.03961	0.567876	-3.82348	0.0094
AT2G31930	2.07631	0	#NAME?	0.00025
AT5G50280	8.22998	4.31654	-0.931013	0.02615
AT2G33410	29.0373	43.74	0.591046	0.00885
AT4G10330	6.12752	16.0118	1.38576	0.0099
AT2G21320	8.99842	3.025	-1.57274	0.02645
AT5G53830	26.3852	53.3637	1.01613	0.00095
AT2G20340	3.46359	1.10738	-1.64512	0.03815
AT1G58030	129.064	78.6793	-0.714028	0.0001
AT5G48180	298.838	605.529	1.01883	5e-05
AT1G55480	36.7922	24.4074	-0.592081	0.03845
AT5G14370	23.458	35.4216	0.594551	0.02825
AT3G60520	14.6896	67.0824	2.19114	5e-05
AT1G27470	4.42006	10.0809	1.18949	0.00265
AT2G33435	6.66819	12.5854	0.916381	0.01705
AT1G53390	5.25079	8.67361	0.724099	0.0223
AT1G23020	32.8738	131.517	2.00024	0.01285
AT4G16060	10.653	18.7131	0.812781	0.03905
AT2G37130	1355.86	755.564	-0.843585	5e-05
AT4G37300	177.635	278.492	0.648719	0.00055
AT5G07130	3.58739	0.539934	-2.73208	0.03055
AT4G37070	56.3308	15.3043	-1.87999	5e-05
AT2G16005	19.6448	4.7626	-2.04433	0.00935
AT3G43690	7.79167	15.0234	0.94721	0.00225
AT3G25717	217.718	393.705	0.854655	0.00015
AT1G18140	17.6504	9.28215	-0.927175	0.0177
AT1G15380	27.3421	12.1752	-1.16717	0.0028
AT1G08590	15.2453	7.9112	-0.946396	0.001
AT2G39940	13.1635	21.2562	0.691344	0.02985
AT5G35080	21.7305	12.6184	-0.784186	0.029
AT5G26770	12.2383	20.5569	0.748218	0.036
AT5G47950	18.8603	6.47584	-1.54221	0.0006
AT4G37800	143.302	430.975	1.58855	5e-05
AT2G21830	26.7738	17.1203	-0.645114	0.0163
AT5G53750	4.79149	10.2219	1.09311	0.0394
AT4G33740	146.09	79.9338	-0.869982	0.031
AT3G46550	30.1823	18.0582	-0.741049	0.0061
AT1G58602	3.5649	6.08051	0.770331	0.0116
AT2G34620	34.5571	12.2816	-1.49249	0.00015
AT5G25220	14.4126	7.91468	-0.864724	0.012
AT3G50825	1335.72	102.128	-3.70916	0.01575
AT4G26210	19.3346	34.5436	0.837237	0.03
AT4G16630	4.13887	7.74816	0.904616	0.02405
AT5G09480	25.4878	8.53815	-1.57781	0.00565
AT3G16370	1527.74	439.954	-1.79597	5e-05
AT1G64390	293.543	184.628	-0.668949	5e-05
AT4G15990	34.8205	13.9944	-1.31509	0.0365
AT1G76090	117.101	48.6375	-1.26761	5e-05
AT4G09570	24.1304	53.1234	1.13849	0.0001
AT1G22330	45.8435	11.3844	-2.00966	5e-05
AT2G03240	21.0899	9.99958	-1.07662	0.0005
AT5G53190	31.4489	13.565	-1.21312	0.0014
AT5G59970	50.2125	80.6321	0.683307	0.0364
AT1G12330	17.8963	10.9729	-0.705711	0.02375
AT5G16610	7.0651	3.84285	-0.878534	0.04895
AT1G07985	131.214	78.6639	-0.738145	0.00275
AT3G16780	43.7659	68.3229	0.642562	0.01395
AT4G28850	1.84918	11.9238	2.68888	0.00505
AT1G22360	59.6413	34.439	-0.792271	0.0005
AT1G29195	19.0628	7.18842	-1.40701	0.0167
AT2G18700	36.4857	23.9192	-0.609162	0.03965
AT3G50240	3.50107	10.4092	1.57199	0.00055
AT4G16310	6.19405	9.85153	0.669465	0.0101
AT3G27250	36.3183	16.113	-1.17247	0.0009
AT3G01190	32.7909	17.0938	-0.939824	0.00395
AT1G05230	11.6244	4.87211	-1.25454	0.00225
AT1G03457	10.5544	5.57669	-0.920358	0.02855
AT2G13840	4.17557	8.31832	0.994321	0.03975
AT1G79470	3.9628	9.98586	1.33337	0.00435
AT3G05150	57.4856	24.0994	-1.2542	5e-05
AT5G27350	91.4013	43.205	-1.08102	5e-05
AT1G49660	134.614	262.52	0.963601	5e-05
AT3G14370	40.8188	85.3888	1.06481	5e-05
AT5G04120	30.5541	5.4581	-2.48489	0.0019
AT5G04190	12.2208	19.9399	0.706317	0.03695
AT2G21150	32.9372	16.4738	-0.999546	0.0017
AT4G31570	9.0542	14.7426	0.703327	0.0006
AT2G32560	24.1792	38.9716	0.688655	0.0062
AT4G35250	27.4052	17.9744	-0.608512	0.02335
AT1G75163	221.595	3459.26	3.96447	0.00695
AT5G42590	24.9771	2.08803	-3.58039	0.00035
AT3G02830	17.5485	8.92546	-0.975349	0.00425
AT1G72650	10.1276	15.7594	0.637923	0.0332
AT5G48500	25.4346	15.6484	-0.700775	0.03675
AT5G15850	20.6713	9.85361	-1.0689	0.0064
AT5G67420	144.263	89.4806	-0.68906	0.00035
AT4G11211	177.407	79.935	-1.15017	0.00015
AT1G35430	24.0439	12.4157	-0.95351	0.03795
AT4G21740	53.5791	25.9951	-1.04343	0.0063
AT3G03830	32.473	8.18009	-1.98905	0.0106
AT1G04700	0.936271	2.45031	1.38796	0.03185
AT5G56260	24.4417	38.5923	0.658967	0.03035
AT4G34770	10.4267	26.2842	1.33391	0.00825
AT4G32920	7.068	3.91843	-0.851027	0.0069
AT5G41260	38.2596	21.8627	-0.807351	0.0008
AT2G41850	6.54393	16.2361	1.31097	0.00185
AT4G15880	13.3279	23.7589	0.834021	0.00605
AT1G23730	1.93936	55.3682	4.8354	0.0004
AT5G25210	9.38954	28.9665	1.62526	0.0019
AT5G07110	38.8744	16.5542	-1.23162	0.01925
AT3G13235	25.7013	41.8144	0.702157	0.0048
AT2G14610	0	1.07099	inf	0.03945
AT3G62270	100.296	57.0657	-0.81357	5e-05
AT3G11650	10.3223	19.5007	0.917756	0.0257
AT1G03600	258.024	152.46	-0.759077	0.00015
AT3G16800	39.2941	10.4924	-1.90497	0.0001
AT3G25010	0.287154	2.46658	3.10261	0.00945
AT1G05350	26.0401	47.0906	0.854706	0.00125
AT3G30775	38.3581	22.9296	-0.742318	0.002
AT5G06580	17.3782	52.0207	1.58181	5e-05
AT1G73180	10.9591	17.4626	0.672136	0.02805
AT2G15320	19.9988	43.9998	1.13758	5e-05
AT5G25820	17.8768	10.4183	-0.778969	0.0065
AT1G17010	39.52	19.5327	-1.01669	0.0005
AT5G60460	121.402	222.885	0.876507	0.00045
AT3G06590	78.1234	118.581	0.602047	0.0055
AT5G41910	17.9865	7.51723	-1.25864	0.0477
AT3G60530	145.059	380.415	1.39094	5e-05
AT1G61900	65.7807	38.5315	-0.771627	0.00375
AT2G15880	66.523	101.291	0.60658	0.01685
AT5G59850	96.0244	154.09	0.682301	0.00155
AT5G04290	3.66706	5.55972	0.600389	0.0334
AT3G59140	6.82606	2.19654	-1.63582	5e-05
AT3G58660	13.3338	21.3868	0.681627	0.0311
AT5G05440	20.7781	48.5212	1.22355	5e-05
AT5G56870	265.722	173.106	-0.618261	0.00045
AT5G59520	30.0321	16.2712	-0.884187	0.00415
AT5G62470	56.4892	32.2935	-0.806732	0.0006
AT5G52980	19.6276	33.8671	0.786998	0.0321
AT3G53410	2515.15	796.935	-1.65811	5e-05
AT4G03820	13.7833	6.28331	-1.13333	0.00705
AT4G29670	38.6973	25.7091	-0.589952	0.03835
AT3G10340	35.1235	19.1121	-0.87795	5e-05
AT3G25870	7.84342	3.03293	-1.37077	0.0495
AT1G25390	10.6643	5.06683	-1.07363	0.02625
AT5G27990	27.0902	54.3332	1.00406	0.0033
AT2G26170	12.0127	5.86774	-1.03368	0.01695
AT2G35380	8.47147	2.43429	-1.79911	0.0457
AT2G40620	31.5715	21.0424	-0.585323	0.03375
AT1G55970	181.682	23.7571	-2.93499	5e-05
AT4G01060	13.9493	0	#NAME?	5e-05
AT2G26650	20.6096	9.4519	-1.12464	0.0001
AT3G26080	34.2461	60.1699	0.813103	0.0012
AT5G61560	6.73248	2.70546	-1.31526	0.00495
AT1G26260	6.05738	12.4501	1.03939	0.02085
AT1G02410	15.7757	30.3753	0.9452	0.00455
AT1G77130	43.0427	20.223	-1.08977	0.0027
AT3G02460	29.6927	16.8442	-0.817856	0.0047
AT1G49130	57.5	95.1618	0.72682	0.0125
AT2G44290	12.1738	5.03068	-1.27495	0.0415
AT5G11540	7.91744	1.23614	-2.67919	0.00645
AT3G01790	17.9488	41.2883	1.20185	0.01365
AT5G03040	133.281	88.2999	-0.593992	0.00115
AT4G10040	54.3511	31.8057	-0.773026	0.0267
AT1G77380	13.1339	32.8799	1.32392	5e-05
AT5G04480	9.96592	17.3972	0.803779	0.00145
AT3G06750	35.1979	12.6425	-1.47721	0.00125
AT1G22840	156.042	285.258	0.870334	0.01655
AT2G45820	322.287	169.351	-0.928328	0.0002
AT5G41900	33.198	2.15177	-3.9475	5e-05
AT2G28950	74.4937	27.7066	-1.42689	5e-05
AT3G47000	30.3251	46.5735	0.618998	0.00795
AT1G72610	195.524	95.4186	-1.03501	5e-05
AT4G12520	379.884	148.702	-1.35313	5e-05
AT1G09460	28.0285	13.98	-1.00354	0.0018
AT4G16500	177.108	290.77	0.715252	0.00035
AT3G53680	2.63265	0.950628	-1.46956	0.03315
AT1G61260	21.1779	38.4748	0.861354	0.00275
AT3G02260	12.7664	24.4541	0.93773	5e-05
AT5G09740	9.25427	15.87	0.778111	0.03425
AT4G21440	19.5807	2.94219	-2.73447	0.0003
AT5G38970	13.6674	4.51598	-1.59763	0.0008
AT5G19320	9.35218	17.1921	0.878373	0.00765
AT4G37400	6.2274	1.66832	-1.90024	0.01635
AT1G10380	13.1373	5.79748	-1.18017	0.00785
AT3G45650	16.2458	8.43894	-0.944932	0.0093
AT1G10020	18.4873	11.2654	-0.714635	0.01745
AT2G14878	243.979	118.155	-1.04608	5e-05
AT3G03550	10.8454	4.51513	-1.26424	0.0303
AT4G39410	1.28747	0	#NAME?	0.00035
AT3G27390	63.9407	35.8877	-0.833245	5e-05
AT5G50370	25.1127	41.7062	0.731843	0.0171
AT1G66350	26.7128	14.5628	-0.875249	0.00385
AT5G19970	16.0519	4.10494	-1.96731	0.0036
AT2G47930	103.235	55.4918	-0.895581	0.0029
AT2G25450	99.6218	42.7175	-1.22163	5e-05
AT3G44550	13.3928	4.03486	-1.73087	0.0008
AT5G20710	5.29001	11.2968	1.09457	0.00155
AT1G80130	6.9969	16.3365	1.22331	0.00305
AT1G53580	106.158	68.5874	-0.630196	0.00265
AT5G48010	24.7081	2.81593	-3.1333	5e-05
AT3G13030	17.1894	11.2839	-0.60725	0.04955
AT4G28770	147.057	93.777	-0.649074	0.0113
AT4G15670	2.17467	12.307	2.50061	0.02
AT2G19880	45.3446	22.7337	-0.996099	5e-05
AT1G74730	62.6141	32.8675	-0.929826	0.00835
AT3G20390	166.095	250.177	0.59094	0.00265
AT1G48598	84.119	55.0838	-0.610803	0.0031
AT4G31610	2.57004	7.70944	1.58484	0.0031
AT4G12410	10.2006	49.7847	2.28705	0.00025
AT3G57330	28.7604	17.4823	-0.718188	0.0046
AT4G36540	125.753	80.5675	-0.642324	0.0019
AT2G39800	88.7519	21.4889	-2.04618	5e-05
AT2G48140	26.4466	5.13616	-2.36432	0.00015
AT4G11570	43.4156	26.0544	-0.736688	0.00545
AT4G15093	24.9055	13.0549	-0.931875	0.0126
AT1G14190	5.3202	1.06734	-2.31746	0.0216
AT3G44750	13.9602	26.688	0.934878	0.0075
AT3G16500	38.5005	60.149	0.643661	0.00675
AT2G44210	27.961	17.9211	-0.641759	0.0177
AT5G09220	45.8005	20.9305	-1.12975	5e-05
AT2G37920	2.33476	11.8734	2.34639	0.0133
AT5G53020	9.63032	5.26851	-0.870189	0.0261
AT3G14090	15.4936	8.95656	-0.790652	0.01395
AT2G20724	60.4464	13.2902	-2.18529	0.00055
AT3G16260	6.41205	10.7317	0.743018	0.0145
AT3G12110	43.5291	10.9419	-1.99211	5e-05
AT5G62290	8.75477	17.4364	0.993961	0.0394
AT3G22590	8.56389	16.3069	0.929147	0.0184
AT1G13430	5.74554	18.3567	1.6758	0.02295
AT5G45710	9.78431	17.1023	0.805652	0.02945
AT2G18860	21.9595	11.7424	-0.90312	0.0146
AT4G37740	19.4576	48.9357	1.33055	5e-05
AT1G10310	6.25754	14.8243	1.24429	0.03315
AT5G14130	11.6934	4.36097	-1.42297	0.04425
AT3G43720	325.648	107.915	-1.59342	5e-05
AT1G47210	23.6073	39.7562	0.751946	0.00605
AT5G23820	299.409	135.844	-1.14016	5e-05
AT5G47610	46.7171	28.1225	-0.732229	0.0276
AT5G52882	41.6863	25.9552	-0.683552	0.0013
AT1G52230	700.526	360.482	-0.958509	5e-05
AT3G16470	248.709	147.253	-0.756163	5e-05
AT4G36670	37.7741	57.3513	0.602426	0.0328
AT4G01070	43.0793	23.7726	-0.857692	0.00025
AT3G05900	252.268	100.141	-1.33292	5e-05
AT5G59590	14.9355	7.58429	-0.977663	0.00955
AT1G04310	18.5138	38.7928	1.06719	0.01425
AT1G46768	12.109	4.45629	-1.44217	0.04495
AT5G43970	61.0823	91.8083	0.587871	0.04125
AT3G49360	32.5888	65.9253	1.01646	0.00045
AT5G50310	15.7941	24.6684	0.643277	0.0165
AT2G45680	13.1597	4.64335	-1.50289	0.00095
AT1G09530	68.2532	163.393	1.25938	5e-05
AT3G23880	18.1856	43.9905	1.27439	0.0002
AT3G15670	163.343	62.2817	-1.39103	5e-05
AT5G54260	4.09155	1.92763	-1.08582	0.03365
AT3G11900	16.306	9.00406	-0.856753	0.01185
AT5G41190	8.8612	15.4725	0.80413	0.04985
AT2G01890	220.55	115.437	-0.933997	5e-05
AT4G12880	489.376	882.393	0.850479	5e-05
AT5G01590	24.6697	39.5035	0.679238	0.00315
AT1G32160	20.4645	35.2917	0.786208	0.02575
AT3G55960	48.4929	24.6745	-0.974752	0.00035
AT5G27247	0	156.848	inf	0.00015
AT1G20160	45.2565	15.9866	-1.50126	5e-05
AT1G55980	181.682	23.7571	-2.93499	5e-05
AT2G47770	92.7722	32.941	-1.49381	5e-05
AT3G11440	2.90898	6.26337	1.10643	0.0382
AT3G57020	86.2793	47.5547	-0.859425	5e-05
AT1G54130	40.6212	68.6301	0.756611	0.0001
AT4G17190	21.6953	33.6011	0.631127	0.03135
AT2G21580	112.933	170.358	0.593104	0.00635
AT3G28380	27.1699	12.461	-1.12459	5e-05
AT2G04795	5.6242	0	#NAME?	5e-05
AT3G15210	58.336	38.2611	-0.608508	0.0163
AT1G58520	19.9658	11.578	-0.786139	0.00355
AT1G69360	8.2984	3.71601	-1.15908	0.04015
AT5G42690	25.1458	47.0525	0.903955	0.0001
AT5G07830	28.996	43.7439	0.593227	0.01165
AT4G35660	1.62396	0	#NAME?	0.00025
AT4G35100	1730.56	481.951	-1.84428	5e-05
AT5G03890	4.29247	24.3043	2.50133	0.04825
AT1G11700	18.4007	6.13752	-1.58403	0.01695
AT1G48920	72.4329	126.142	0.800332	5e-05
AT4G26080	96.2493	185.151	0.943857	5e-05
AT4G17880	9.8918	5.21873	-0.922534	0.0152
AT1G30690	96.9866	46.0201	-1.07552	0.0002
AT4G27980	0	1.11511	inf	5e-05
AT3G21070	23.7692	15.2164	-0.643464	0.04275
AT2G23170	8.43908	4.63183	-0.865502	0.02955
AT1G11740	13.1741	2.42658	-2.44071	5e-05
AT1G55850	33.0022	14.1978	-1.21689	0.02015
AT5G65683	22.9627	15.1117	-0.603629	0.01935
AT2G44310	138.393	297.782	1.10549	5e-05
AT2G36390	114.199	69.5852	-0.714691	0.00375
AT5G06330	9.93289	3.98298	-1.31837	0.03545
AT1G52110	1432.91	901.102	-0.669187	0.00985
AT1G79720	14.0435	5.42802	-1.37141	0.02645
AT5G39730	73.8556	117.905	0.674846	0.00365
AT3G58790	12.0851	7.49222	-0.689763	0.04755
AT1G28960	30.2844	17.6494	-0.778952	0.0102
AT3G54890	755.144	439.47	-0.780989	5e-05
AT4G12005	0	3.53047	inf	5e-05
AT2G04090	7.46768	1.62425	-2.20089	0.0026
AT1G28520	61.2371	163.422	1.41612	5e-05
AT5G61210	41.8536	24.5577	-0.769174	0.005
AT2G32450	16.6214	9.18236	-0.856107	0.0033
AT5G17490	7.97696	2.87408	-1.47274	0.0079
AT1G63120	34.276	54.4967	0.668971	0.01595
AT4G37520	67.3282	23.3477	-1.52793	0.0028
AT4G39970	21.6079	33.5017	0.632672	0.0439
AT1G66725	2.88898	0	#NAME?	0.00015
AT5G20490	33.2456	19.1417	-0.796446	0.0002
AT5G06050	7.81597	14.0657	0.847685	0.0081
AT5G52390	0	1.12753	inf	0.00025
AT4G35770	82.1978	168.367	1.03444	5e-05
AT3G02880	45.8037	24.6158	-0.895879	5e-05
AT4G36180	8.71844	5.04512	-0.789182	0.012
AT2G05100	737.321	302.296	-1.28633	5e-05
AT1G34630	23.5249	50.013	1.08811	5e-05
AT2G43040	23.0563	10.7286	-1.1037	0.0328
AT2G43750	90.4663	147.878	0.708957	0.01095
AT1G19270	6.76808	3.53104	-0.938655	0.0287
AT5G16760	45.3494	28.9287	-0.648582	0.008
AT3G47010	30.3251	46.5735	0.618998	0.00795
AT1G09250	84.9035	37.5929	-1.17536	0.0412
AT5G60890	62.2036	25.6729	-1.27675	5e-05
AT3G26450	470.739	243.622	-0.950284	5e-05
AT3G53420	2515.15	796.935	-1.65811	5e-05
AT5G02490	14.749	8.3448	-0.821669	0.01025
AT1G65590	36.9958	19.6177	-0.915207	0.0006
AT3G62450	221.92	451.731	1.02543	0.03665
AT2G28780	19.4752	8.48161	-1.19923	0.00015
AT5G18450	1.47436	0	#NAME?	0.0002
AT5G39580	91.7993	51.9524	-0.821293	0.0002
AT1G30280	22.2913	11.9431	-0.90031	0.0074
AT4G01140	16.0924	0.650932	-4.62773	0.00125
AT3G19680	29.0194	17.2254	-0.752484	0.0492
AT4G05631	2.48493	14.3536	2.53013	0.00225
AT3G28100	23.4096	14.9363	-0.648275	0.03585
AT4G22200	2.91724	0.514783	-2.50257	0.0046
AT1G76100	141.246	59.4365	-1.24879	5e-05
AT5G39410	23.1337	39.0501	0.75533	0.0022
AT3G21700	15.7432	5.27857	-1.57651	0.002
AT5G06530	11.8604	5.72316	-1.05127	0.00295
AT4G20170	38.5489	20.2027	-0.932141	0.00035
AT5G59080	25.8586	6.79272	-1.92858	0.0093
AT2G07688	11.5382	22.0646	0.935315	0.0105
AT1G76990	36.0448	14.6923	-1.29473	0.01245
AT1G73830	15.2747	51.3598	1.74949	5e-05
AT5G15050	17.1504	9.22945	-0.893925	0.0107
AT4G02290	112.033	192.72	0.782585	5e-05
AT1G02340	82.8092	46.8778	-0.820885	0.0002
AT3G27690	691.901	120.54	-2.52106	5e-05
AT3G15356	191.885	119.5	-0.683229	0.0003
AT5G26731	5.42934	18.7377	1.7871	0.01505
AT3G26744	34.0746	22.0465	-0.628146	0.0108
AT3G18560	16.7694	6.66846	-1.33041	0.02405
AT5G03555	25.9508	14.2872	-0.861054	0.01715
AT1G57990	119.732	15.4397	-2.9551	5e-05
AT1G56650	10.9782	3.46654	-1.66308	0.01905
AT1G71380	1.13048	0	#NAME?	5e-05
AT3G28340	15.9705	25.0118	0.647202	0.03085
AT3G12820	15.8862	67.0343	2.07712	0.00035
AT2G21660	441.123	847.085	0.941326	5e-05
AT5G13630	199.003	123.413	-0.689295	0.0001
AT1G56660	16.5982	8.44329	-0.975153	0.01395
AT4G29720	22.5351	12.9963	-0.794076	0.00775
AT5G56320	15.9617	4.56115	-1.80714	0.0007
AT5G07330	20.7756	2.34819	-3.14527	0.0233
AT1G73940	40.389	67.6448	0.744017	0.0153
AT3G20790	16.8783	29.2578	0.793647	0.0231
AT5G63420	8.11839	13.3892	0.721803	0.01285
AT3G07010	131.577	75.878	-0.794151	0.00045
AT3G05910	136.074	83.2909	-0.708158	0.00015
AT2G36890	10.0291	31.1244	1.63386	0.00025
AT3G22680	15.461	33.4687	1.11418	0.0234
AT5G66310	24.5816	41.5219	0.756294	0.0002
AT4G28300	52.2107	31.6567	-0.721835	0.00035
AT1G80280	28.5663	15.4136	-0.890105	0.00115
AT1G62370	42.8832	22.5092	-0.929899	0.02945
AT2G19740	73.6039	113.034	0.618909	0.0232
AT3G03660	0	2.65437	inf	5e-05
AT3G44260	22.0637	45.6701	1.04957	0.00115
AT2G31980	389.529	239.422	-0.702171	0.00075
AT1G30600	4.06334	1.93488	-1.07042	0.0262
AT3G06140	9.60251	4.26659	-1.17033	0.01895
AT2G29380	10.1119	1.55959	-2.69681	0.00455
AT5G24450	114.603	194.069	0.759927	0.00055
AT5G38100	10.1759	3.72592	-1.44949	0.01665
AT1G17810	3.98332	31.2511	2.97187	5e-05
AT5G43060	207.479	134.074	-0.62993	0.00055
AT4G31877	75.6878	115.339	0.607744	0.0049
AT5G53760	11.0454	6.18482	-0.836638	0.0203
AT3G48940	28.6073	6.16456	-2.21431	0.01175
AT3G23150	17.4057	61.6553	1.82466	5e-05
AT3G09600	14.5963	8.59642	-0.763794	0.03955
AT5G24870	12.4291	3.96619	-1.6479	0.00045
AT3G20130	15.0245	6.26335	-1.26231	0.00185
AT2G19110	35.3739	21.434	-0.722788	0.0004
AT3G15050	18.3194	9.42475	-0.958847	0.0107
AT2G17880	23.4681	92.1655	1.97353	5e-05
AT2G26730	42.4891	25.0167	-0.764205	0.0004
AT5G12870	5.09125	0.93952	-2.43803	0.0422
AT5G56540	208.729	104.317	-1.00065	0.00035
AT1G24610	4.57008	10.1451	1.15049	0.0291
AT1G79120	1.87342	5.1013	1.44519	0.0268
AT1G08430	15.3178	7.27131	-1.07492	0.0047
AT4G02260	7.0098	12.8857	0.878325	0.00275
AT5G20670	7.99255	2.49802	-1.67787	0.03755
AT1G76240	93.6229	42.186	-1.1501	5e-05
AT4G35470	46.4938	18.6025	-1.32154	5e-05
AT1G24300	60.3636	10.0088	-2.59241	5e-05
AT4G02280	14.3082	9.22929	-0.632555	0.0272
AT3G46540	17.608	7.41267	-1.24817	0.0029
AT1G74100	71.5197	41.4412	-0.787273	0.00275
AT4G01430	12.669	2.16982	-2.54566	0.00065
AT1G62770	137.992	420.514	1.60756	5e-05
AT1G33811	13.163	6.95212	-0.920965	0.03015
AT1G01720	58.2836	36.0208	-0.694259	0.01225
AT4G28290	40.4725	17.0662	-1.2458	0.0135
AT3G59350	115.514	73.9218	-0.643998	0.0013
AT1G17060	52.5759	23.5199	-1.16052	5e-05
AT2G26910	59.8018	25.0838	-1.25343	5e-05
AT1G05835	254.412	945.391	1.89374	5e-05
AT1G78070	26.1878	12.8208	-1.03041	0.00035
AT3G45400	4.03432	8.66442	1.10278	0.0217
AT4G01970	7.3319	2.34657	-1.64363	0.00215
AT5G19250	177.419	99.957	-0.827778	5e-05
AT5G56220	9.57104	16.2839	0.766699	0.00225
AT4G35150	35.1949	126.091	1.84103	5e-05
AT1G54770	12.87	114.121	3.14847	5e-05
AT1G44000	64.6947	30.1952	-1.09933	0.0003
AT4G31390	17.0161	10.4031	-0.709886	0.01305
AT3G17520	162.887	52.4832	-1.63395	5e-05
AT5G52280	51.8843	32.5354	-0.673291	0.0016
AT3G51270	19.2932	37.7312	0.967666	0.00085
AT5G63310	109.541	164.36	0.585394	0.00425
AT3G16560	16.1775	10.5258	-0.620062	0.04655
AT5G01720	177971	10.3617	-14.0681	5e-05
AT1G51940	29.8858	46.7179	0.644515	0.00365
AT5G01600	131.887	77.5427	-0.766245	5e-05
AT1G07725	15.8421	27.341	0.787301	0.03365
AT5G44860	27.3859	14.5759	-0.909845	0.0045
AT5G49640	33.5245	20.8617	-0.684359	0.033
AT4G36610	26.591	5.49	-2.27606	5e-05
AT2G44000	1.74468	0	#NAME?	5e-05
AT1G66970	13.3335	7.78597	-0.77611	0.03045
AT1G56550	11.0695	3.48939	-1.66554	0.0037
AT1G62710	44.3293	16.5972	-1.41732	5e-05
AT3G05510	7.03274	13.3176	0.92118	0.01845
AT3G10720	58.3693	104.184	0.835858	5e-05
AT5G09530	190.539	44.7347	-2.09062	5e-05
AT2G26370	3.5464	0	#NAME?	5e-05
AT3G24300	16.6865	6.2423	-1.41853	0.00075
AT2G25890	56.0454	15.353	-1.86808	0.0001
AT4G21830	52.6518	27.6659	-0.928375	0.00855
AT4G01870	26.6976	62.8413	1.23501	5e-05
AT4G16390	11.4305	18.1337	0.665789	0.0178
AT3G46130	32.8564	11.7262	-1.48644	0.0018
AT4G12620	1.93095	5.65013	1.54897	0.00875
AT2G35940	20.2712	6.63397	-1.61148	0.00185
AT5G46110	230.021	136.176	-0.756292	5e-05
AT1G06240	86813.8	3.26698	-14.6977	5e-05
AT5G45630	3.43084	0	#NAME?	0.0004
AT3G01260	28.1064	4.53002	-2.63331	5e-05
AT1G07730	15.8421	27.341	0.787301	0.03365
AT5G64940	79.6985	52.3094	-0.607482	0.001
AT1G80600	37.3057	59.4065	0.671224	0.0032
AT1G44830	15.9052	53.1091	1.73946	0.00025
AT3G56170	34.1857	105.194	1.62159	5e-05
AT4G34881	552.385	857.763	0.634905	0.0023
AT5G57480	19.751	13.0301	-0.600077	0.04645
AT3G44540	13.3928	4.03486	-1.73087	0.0008
AT2G27450	24.0955	37.5884	0.641523	0.02265
AT5G22090	38.7312	20.7022	-0.903714	0.0001
AT5G62220	8.68385	2.33454	-1.89519	0.0064
AT1G03130	395.732	249.11	-0.667743	0.00025
AT1G62660	304.91	124.071	-1.29722	5e-05
AT1G14455	3.25037	0	#NAME?	0.00035
AT1G55170	10.4597	18.0484	0.787029	0.02995
AT2G46680	76.9722	26.6436	-1.53055	5e-05
AT3G06410	14.7066	26.8694	0.869496	0.00265
AT3G13750	138.017	80.6526	-0.775054	5e-05
AT3G47960	49.0425	16.093	-1.6076	5e-05
AT3G13570	15.127	49.3665	1.7064	0.00525
AT3G24310	7.09217	1.81193	-1.9687	0.01975
AT1G25220	6.13539	11.267	0.876876	0.04745
AT5G52780	44.1929	25.2476	-0.807672	0.0158
AT2G15830	40.4907	75.4752	0.898411	0.03055
AT5G08130	54.7048	27.0486	-1.01612	5e-05
AT5G45320	2.03525	0	#NAME?	0.00035
AT3G15810	35.5355	21.6787	-0.712982	0.02565
AT2G38740	26.5365	16.2614	-0.706524	0.0341
AT3G05800	38.7966	15.3125	-1.34122	0.00035
AT1G28130	67.98	19.2718	-1.81862	5e-05
AT4G01250	3.78333	10.3306	1.4492	0.01375
AT4G22592	11.4682	4.79599	-1.25773	0.0055
AT1G03660	20.4613	0	#NAME?	5e-05
AT5G65210	152.553	92.0925	-0.728156	0.00015
AT2G26510	27.8785	51.9561	0.898142	5e-05
AT2G26530	4.86706	0.92987	-2.38795	0.0382
AT4G36500	54.0992	21.845	-1.30831	0.001
AT3G11210	56.4924	85.2895	0.594313	0.00645
AT4G36740	0	1.38469	inf	0.0002
AT3G09810	29.5215	17.8213	-0.728161	0.00995
AT5G18200	17.1474	10.7911	-0.668147	0.04545
AT4G25760	12.5808	5.32705	-1.23981	0.04835
AT1G21310	554.626	360.416	-0.621854	0.00435
AT2G25340	0	2.31941	inf	0.0003
AT1G20390	9.33763	15.9492	0.772353	0.0006
AT5G46900	344.859	84.3275	-2.03193	5e-05
AT5G43630	10.933	2.25945	-2.27464	5e-05
AT5G40540	23.4329	36.1603	0.625871	0.0208
AT1G31310	1.60374	6.04962	1.9154	0.04415
AT5G35735	21.1443	10.281	-1.04029	0.00125
AT2G39350	26.6051	81.5422	1.61585	5e-05
AT2G25490	81.2437	125.229	0.624235	0.00055
AT5G66815	4.41555	0	#NAME?	0.0003
AT1G77885	27.0724	11.0551	-1.2921	0.00215
AT2G13970	10.2125	5.26896	-0.954748	0.00385
AT1G31860	9.30694	20.2933	1.12462	0.01175
AT3G25740	1.95586	7.88764	2.01179	0.0177
AT3G57930	28.8581	47.2121	0.710179	0.0195
AT1G26120	9.00289	15.1291	0.748865	0.0304
AT2G03350	66.9009	40.4331	-0.726488	0.01805
AT5G60640	116.049	185.492	0.676621	0.0021
AT3G05230	34.9479	18.8322	-0.892001	0.0208
AT3G09350	5.81318	12.9018	1.15017	0.0122
AT1G63500	47.4801	29.4632	-0.688409	0.0014
AT2G32480	24.3983	14.0358	-0.797671	0.01085
AT3G05970	50.9018	117.695	1.20926	0.02995
AT2G39390	124.542	189.517	0.605696	0.0106
AT4G10120	2.73251	9.23802	1.75735	5e-05
AT5G44250	8.77457	30.2481	1.78544	0.001
AT3G17185	47.7923	16.2389	-1.55732	0.0036
AT3G09520	4.48003	0.65089	-2.78302	0.02245
AT5G47640	74.098	31.3218	-1.24227	0.0038
AT5G37130	10.6513	16.8047	0.65784	0.0148
AT1G25460	0	1.05254	inf	5e-05
AT2G02930	11.0275	27.693	1.32842	0.0025
AT1G09575	22.9646	10.7346	-1.09714	0.01355
AT3G44326	9.13359	3.40817	-1.42218	0.0183
AT5G24080	6.87339	2.15628	-1.67248	0.02525
AT1G48600	84.119	55.0838	-0.610803	0.0031
AT1G08650	48.8457	20.2118	-1.27304	0.0091
AT1G51500	179.893	95.0957	-0.919685	5e-05
AT5G23060	150.207	77.4927	-0.954817	5e-05
AT3G50630	40.7233	25.4967	-0.675545	0.0381
AT5G08250	2.94951	0.000390576	-12.8826	0.0068
AT4G23270	35.4355	22.2367	-0.672251	0.00765
AT5G02630	5.23169	1.29117	-2.0186	0.0168
AT4G30290	1059.91	1689.63	0.672765	0.00055
AT1G79500	12.0891	22.2134	0.877724	0.0185
AT1G53470	19.0907	10.3261	-0.886578	0.0014
AT3G11430	28.8657	12.1675	-1.24632	5e-05
AT1G12080	2032.98	1022.93	-0.990891	5e-05
AT4G40065	9.2011	2.70113	-1.76824	0.04815
AT2G25940	2.30549	6.4962	1.49453	0.01075
AT2G16090	3.91202	6.84703	0.807562	0.04875
AT2G46940	4.65523	11.2463	1.27252	0.0374
AT2G32510	9.21192	3.25991	-1.49867	0.01895
AT1G02900	143.439	234.502	0.709164	0.0012
AT1G02190	150.433	65.5164	-1.19919	5e-05
AT1G70710	68.9921	109.354	0.664498	0.03685
AT5G58550	11.1514	5.70944	-0.965805	0.00215
AT3G15950	503.887	297.851	-0.758509	5e-05
AT5G04080	59.9479	21.6657	-1.46829	0.01555
AT5G46890	344.859	84.3275	-2.03193	5e-05
AT2G46270	94.9457	42.1701	-1.17088	0.0001
AT1G72430	176.686	115.922	-0.60804	0.00425
AT5G11070	23.3512	9.75141	-1.25981	0.01185
AT5G58570	25.2609	10.6486	-1.24624	0.0451
AT5G14640	27.2056	9.50302	-1.51745	0.004
AT2G17970	5.4382	9.56044	0.813949	0.04285
AT1G29465	25.9504	8.44416	-1.61973	0.00245
AT5G47500	7.95708	2.6563	-1.58282	0.01485
AT1G71350	33.2356	20.8846	-0.670288	0.0182
AT4G12980	10.996	3.36733	-1.70731	0.00195
AT1G74840	203.054	103.752	-0.968729	5e-05
AT1G74500	10.6137	2.39242	-2.14938	0.0426
AT5G56940	22.8811	40.3388	0.818014	0.0226
AT3G15760	17.0339	5.13992	-1.72859	0.0103
AT1G10140	46.8025	82.2479	0.813393	0.00235
AT5G59350	36.7213	14.3346	-1.35711	0.0001
AT2G18490	1.70406	0	#NAME?	0.00035
AT2G18690	22.8299	129.365	2.50245	5e-05
AT1G23070	2.14145	0	#NAME?	5e-05
AT1G01610	95.2726	55.9757	-0.767262	5e-05
AT5G07250	43.7358	27.6745	-0.660261	0.0124
AT3G44730	2.65561	1.04565	-1.34465	0.03795
AT1G74450	20.0129	10.7408	-0.897825	0.00205
AT4G31910	33.8585	13.2399	-1.35462	0.00035
AT2G17210	16.3323	7.74616	-1.07617	0.0025
AT5G20270	107.777	47.3606	-1.18629	5e-05
AT2G35410	24.4594	40.6996	0.734626	0.0131
AT2G46140	27.1134	51.4226	0.923396	0.0058
AT1G76970	16.1143	9.38478	-0.77995	0.02185
AT4G19380	19.4674	56.0467	1.52557	5e-05
AT3G30180	47.5824	30.5664	-0.63848	0.0057
AT3G56220	3.33581	0	#NAME?	0.00025
AT2G23540	18.2733	8.0808	-1.17717	0.0038
AT4G25550	30.4637	57.4506	0.915231	0.00235
AT5G09510	96.2011	163.391	0.764207	0.0007
AT3G46960	4.64315	893.124	7.58761	5e-05
AT3G59900	94.0026	352.718	1.90774	5e-05
AT1G45332	4.95075	12.08	1.2869	0.0029
AT5G57800	148.659	47.0323	-1.66029	5e-05
AT1G80245	3.42177	12.3443	1.85103	0.039
AT5G14920	158.491	739.018	2.22121	5e-05
AT5G63595	5.29236	11.7198	1.14697	0.0313
AT1G75590	10.3096	28.0468	1.44385	0.00215
AT2G25150	35.0752	13.1117	-1.41959	5e-05
AT2G35490	18.6024	32.5091	0.805355	0.00335
AT1G13540	1.31078	0	#NAME?	0.00065
AT4G30460	34.6022	13.0978	-1.40154	0.0013
AT4G12990	1.70652	11.136	2.70611	0.03955
AT3G15590	10.5619	17.1343	0.698027	0.0184
AT2G44578	2.06633	0	#NAME?	0.0003
AT5G01210	87.5102	247.709	1.50113	5e-05
AT1G67590	16.332	30.1913	0.886431	0.0044
AT1G33265	14.1635	35.0275	1.3063	0.0089
AT4G39320	7.679	21.413	1.4795	0.01985
AT5G22480	6.52491	12.5467	0.943278	0.0178
AT1G17490	20.8126	42.0241	1.01376	0.02775
AT4G24780	31.917	10.2134	-1.64387	5e-05
AT4G16845	20.081	10.4726	-0.939212	0.0063
AT5G63670	37.8362	62.4045	0.721885	0.0405
AT2G25900	59.3397	96.3095	0.698681	0.0006
AT5G62900	32.7657	17.0718	-0.94057	0.0151
AT1G08320	24.4546	14.4935	-0.754703	0.01725
AT1G66280	107.582	64.3966	-0.740379	0.0001
AT3G04750	4.53599	8.85355	0.964838	0.0363
AT5G27330	5.15941	9.137	0.824515	0.0339
AT3G48100	45.5948	29.2385	-0.641	0.01505
AT5G44130	395.782	255.145	-0.633387	0.00045
AT3G44200	20.4373	13.2718	-0.622845	0.0095
AT5G66160	210.913	363.732	0.786227	5e-05
AT2G40475	55.8889	33.2841	-0.747729	0.00355
AT1G15550	24.1043	8.4842	-1.50644	5e-05
AT1G77210	4.51431	11.0552	1.29214	0.00555
AT2G27770	12.6908	4.63223	-1.454	0.0049
AT2G22470	535.203	301.432	-0.828256	0.00025
AT1G53620	3.11226	0	#NAME?	0.00025
AT1G15405	168.791	650.18	1.9456	5e-05
AT3G30390	255.731	141.356	-0.855291	5e-05
AT3G18165	34.9225	66.9748	0.939462	0.00035
AT4G36110	19.0753	36.0303	0.917509	0.00955
AT1G61667	32.5894	17.3434	-0.910018	0.02445
AT2G41000	8.3416	2.4663	-1.75797	0.02985
AT4G00400	58.0766	29.5277	-0.975887	5e-05
AT4G24180	6.98937	1.06628	-2.71257	0.0212
AT1G03590	45.3552	26.5549	-0.77229	0.0008
AT2G24240	10.0892	5.56542	-0.858251	0.049
AT4G36430	16.9091	27.6375	0.70883	0.0232
AT5G61970	28.5131	48.334	0.761411	0.00895
AT4G34540	28.3265	63.2774	1.15954	5e-05
AT5G54840	16.844	8.77254	-0.941169	0.04645
AT2G40320	12.4249	6.32348	-0.974447	0.01565
AT1G69010	20.0376	11.9886	-0.741051	0.04875
AT1G22520	34.9603	56.0881	0.681978	0.04225
AT2G37080	9.83768	15.7961	0.683178	0.0301
AT4G12870	10.3941	33.3437	1.68165	0.0042
AT5G08170	8.28514	3.1941	-1.37511	0.03425
AT3G59400	159.509	85.9524	-0.89203	5e-05
AT3G13610	14.5627	6.30466	-1.20779	0.0315
AT5G18690	21.7867	10.9478	-0.992809	0.04305
AT3G25930	207.37	131.854	-0.653262	0.0036
AT3G04760	17.5223	11.3582	-0.625452	0.0325
AT5G65740	7.75805	19.3004	1.31487	0.0028
AT5G18670	48.7483	152.512	1.6455	5e-05
AT3G49780	116.37	52.0925	-1.15957	0.0017
AT5G28510	7.12513	12.7603	0.840671	0.03545
AT2G19660	7.71533	2.38706	-1.69249	0.0023
AT3G44560	13.3928	4.03486	-1.73087	0.0008
AT3G14290	48.6709	74.9575	0.623011	0.01215
AT5G50390	2.90298	6.99495	1.26878	0.02065
AT3G19580	34.5546	11.5857	-1.57654	0.0002
AT1G13380	21.8288	38.6865	0.825599	0.0262
AT2G36290	40.5775	24.9634	-0.700865	0.00815
AT4G28140	0	1.05433	inf	0.00035
AT2G45790	101.716	155.884	0.615934	0.0016
AT3G55250	27.4907	60.7276	1.14341	0.00015
AT1G14460	10.8149	6.98394	-0.630913	0.02595
AT3G23240	1.39238	7.8047	2.48679	0.0465
AT5G01215	66.6292	266.929	2.00223	5e-05
AT2G38010	7.31235	3.75366	-0.962037	0.0491
AT3G10080	28.3495	17.9388	-0.660244	0.03055
AT1G73720	97.8809	16.5873	-2.56094	0.02515
AT2G14890	674.334	301.849	-1.15964	5e-05
AT2G07671	3.31812	25.7411	2.95563	0.01275
AT5G65380	65.9606	42.3567	-0.639015	0.00215
AT3G16350	8.94575	4.16487	-1.10293	0.0229
AT1G47840	1.7516	5.03471	1.52323	0.04125
AT1G75500	398.36	120.282	-1.72766	5e-05
AT1G54380	4.28212	8.72727	1.02721	0.0187
AT5G40190	55.8653	35.0996	-0.670496	0.02835
AT1G56220	470.506	735.239	0.643998	0.00035
AT4G21390	5.63206	2.82126	-0.997324	0.0292
AT5G53770	5.31899	10.1081	0.926284	0.0273
AT1G06980	74.12	27.6568	-1.42223	0.0001
AT4G38810	28.1828	13.9165	-1.01802	0.00135
AT4G21930	1.00709	0	#NAME?	0.04
AT2G42140	0	2.3089	inf	5e-05
AT2G39980	19.4671	282.947	3.86142	5e-05
AT2G15400	0	2.63217	inf	0.0001
AT1G53490	2.36743	6.98106	1.56012	0.0324
AT3G61850	15.1517	8.91519	-0.765141	0.0409
AT2G28630	60.6499	20.524	-1.5632	5e-05
AT4G02485	2.53043	10.6252	2.07004	0.0189
AT4G15700	21.7355	45.3782	1.06195	0.03075
AT1G23090	20.4098	34.2339	0.74616	0.0015
AT5G10230	9.71092	1.49434	-2.7001	0.03785
AT5G13850	99.0066	157.355	0.668423	0.00215
AT2G01170	10.5023	16.8194	0.679428	0.02865
AT3G52561	15.4132	32.0889	1.05791	0.0426
AT1G09380	1.9859	0.455352	-2.12474	0.04425
AT5G18240	2.57523	2.17244e-24	-79.9717	0.01435
AT2G28930	20.4905	11.1812	-0.873879	0.02
AT5G04340	10.9746	4.87126	-1.1718	0.0356
AT5G58300	15.9787	7.33365	-1.12354	0.0005
AT3G08960	9.31861	16.5555	0.829127	0.00315
AT1G64107	0	13.3831	inf	0.0005
AT5G23020	12.7308	7.65697	-0.73348	0.0374
AT2G24040	110.139	42.1704	-1.38502	0.0066
AT2G47800	12.0878	7.1755	-0.752403	0.00265
AT2G22070	0	1.05087	inf	5e-05
AT1G55990	181.682	23.7571	-2.93499	5e-05
AT1G64200	94.4655	45.497	-1.05402	0.01755
AT3G01420	163.45	69.2156	-1.23968	5e-05
AT1G18400	53.6082	107.732	1.00692	5e-05
AT3G59010	21.3384	1.69139	-3.65717	0.00035
AT2G28410	30.4128	6.59321	-2.20562	0.00045
AT1G45015	20.2736	2.9177	-2.7967	0.02415
AT3G54990	18.2081	8.84522	-1.04161	0.0157
AT1G72330	13.5875	8.47057	-0.681749	0.03645
AT3G13980	49.2252	14.419	-1.77143	5e-05
AT1G27910	8.4238	15.2998	0.860968	0.00175
AT4G27120	32.3795	51.7277	0.675859	0.0217
AT5G45810	1.40383	0	#NAME?	5e-05
AT1G76490	287.509	163.055	-0.818245	5e-05
AT5G49400	13.1412	23.7889	0.856187	0.02685
AT1G13700	18.3673	6.28664	-1.54678	0.04055
AT2G15480	11.8435	5.89145	-1.0074	0.03515
AT3G14595	103.837	165.213	0.670007	0.0025
AT5G62190	52.8227	92.301	0.805189	5e-05
AT2G29550	99.2744	64.1495	-0.629984	0.022
AT2G04500	3.88768	0.984474	-1.98149	0.0259
AT4G16720	165.73	268.351	0.695291	0.0002
AT3G55950	6.04316	3.41561	-0.823159	0.0373
AT3G16180	34.0761	18.0111	-0.919877	0.00225
AT1G60060	14.4499	41.5349	1.52327	5e-05
AT2G36885	27.782	14.8898	-0.899821	0.0112
AT1G61300	21.1779	38.4748	0.861354	0.00275
AT1G68430	4.87384	0	#NAME?	0.0008
AT5G44550	17.5113	4.86671	-1.84727	0.0063
AT3G46040	74.6655	127.524	0.772254	0.0064
AT1G54740	14.6455	7.54596	-0.956681	0.02155
AT5G57785	144.54	29.5243	-2.29149	5e-05
AT3G14230	148.17	257.333	0.796388	5e-05
AT3G07470	106.882	70.8276	-0.593629	0.0049
AT1G69200	3.90334	10.0286	1.36134	0.04165
AT1G26270	31.6884	81.2649	1.35868	5e-05
AT1G66980	13.3335	7.78597	-0.77611	0.03045
AT3G49100	17.4794	34.7144	0.989877	0.0474
AT1G62380	1529.03	4812.8	1.65426	5e-05
AT2G01180	22.307	10.8439	-1.04061	0.00075
AT2G30930	389.668	99.8089	-1.965	5e-05
AT4G05100	23.5386	5.53833	-2.08751	5e-05
AT5G41920	12.1654	6.6395	-0.873637	0.03605
AT5G60300	20.4419	13.315	-0.618481	0.01305
AT1G49560	7.78459	18.4	1.24102	0.00345
AT2G28120	5.86978	2.21801	-1.40404	0.03245
AT1G64380	16.2758	5.66903	-1.52155	0.00035
AT5G40790	1.98462	0	#NAME?	0.00045
AT3G05600	11.1306	18.7449	0.751969	0.0302
AT3G03420	14.6485	7.01765	-1.06169	0.0459
AT5G10370	1.46171	2.92298	0.999789	0.0227
AT1G26930	18.4124	28.7135	0.641053	0.02395
AT1G63300	15.0216	5.66312	-1.40737	0.0173
AT2G46750	35.319	22.989	-0.6195	0.044
AT3G45242	59.6524	37.9451	-0.652669	0.00175
AT2G18220	19.9958	38.7945	0.956156	0.0259
AT1G21500	55.4569	29.0234	-0.934149	0.00565
AT3G26460	27.4496	45.2994	0.722707	0.0403
AT4G30720	11.2247	20.4341	0.864303	0.00305
AT2G39310	496.674	289.042	-0.78102	5e-05
AT4G08960	19.2495	12.3031	-0.645802	0.04175
AT1G73540	34.9371	16.7044	-1.06453	0.0032
AT2G02950	41.824	20.3586	-1.03869	0.00025
AT1G04790	22.111	35.5089	0.683414	0.01345
AT2G37280	2.75176	4.95745	0.849241	0.0493
AT1G30440	50.9758	30.806	-0.726604	0.00075
AT1G17860	319.701	205.616	-0.63677	0.00095
AT4G06744	48.5225	79.4234	0.710912	0.001
AT2G33440	6.66819	12.5854	0.916381	0.01705
AT1G15630	0	1.50796	inf	0.0004
AT1G55890	13.7407	22.0535	0.682554	0.0375
AT3G03840	9.85828	2.77459	-1.82906	0.0294
AT4G04223	25.5932	10.154	-1.33371	0.0252
AT3G21680	14.8675	0	#NAME?	5e-05
AT5G24900	1.23428	7.10271	2.5247	0.0113
AT4G17030	28.4	10.0567	-1.49774	0.00035
AT4G21020	32.0514	9.93404	-1.68994	0.00025
AT3G46980	15.8325	23.7756	0.586591	0.01905
AT2G36110	1.52259	0	#NAME?	0.0005
AT4G25990	9.89644	26.326	1.41151	0.0004
AT5G50900	25.8042	13.4713	-0.93771	0.0017
AT5G44480	24.1555	8.45652	-1.51421	0.0007
AT3G47040	30.3251	46.5735	0.618998	0.00795
AT5G57760	111.75	455.786	2.02808	5e-05
AT5G06980	50.2379	24.3757	-1.04333	0.00045
AT5G42650	16.2033	8.40959	-0.946183	0.0059
AT2G37190	126.057	206.476	0.711896	0.01465
AT2G28110	30.9056	13.7769	-1.16562	0.0006
AT2G28900	41.7884	64.5596	0.627528	0.0237
AT2G39510	3.46783	0.657083	-2.39989	0.0311
AT5G60570	71.8942	46.2871	-0.635266	0.0428
AT3G08600	13.4552	6.20754	-1.11607	0.0093
AT4G35920	31.6336	20.8624	-0.600551	0.02135
AT4G03420	33.7664	20.4266	-0.725141	0.00495
AT1G75780	182.22	111.736	-0.705584	0.01475
AT2G46420	25.892	16.6825	-0.634169	0.01795
AT4G03210	104.927	179.313	0.773099	0.0003
AT5G49760	47.9546	28.0409	-0.774135	5e-05
AT4G38932	46.6016	15.2389	-1.61262	0.00665
AT5G26820	29.2743	14.1639	-1.04741	0.0003
AT1G78610	19.9638	12.4453	-0.681791	0.0106
AT3G44990	318.864	819.415	1.36165	5e-05
AT4G35300	46.2372	27.4438	-0.752574	0.0004
AT5G45950	211.271	88.6131	-1.2535	5e-05
AT1G17960	9.27951	4.67083	-0.990372	0.0296
AT4G10160	1.48799	0	#NAME?	0.0001
AT1G65970	341.602	204.375	-0.741094	0.032
AT3G59890	8.5428	18.262	1.09606	0.0036
AT3G25210	2.40953	10.8433	2.16999	0.0017
AT2G07717	1.45682	2.69582	0.887904	0.0162
AT3G22121	295.655	710.265	1.26444	5e-05
AT1G62880	18.056	6.26266	-1.52763	0.0108
AT4G14500	58.5831	30.7872	-0.928153	0.00045
AT3G59060	32.0601	16.8114	-0.931339	0.00055
AT4G09060	2.45433	0	#NAME?	5e-05
AT5G65660	262.978	137.547	-0.935015	5e-05
AT5G36940	20.001	6.14861	-1.70174	0.0002
AT5G14060	32.4579	17.7479	-0.870921	0.0007
AT4G26220	160.113	250.068	0.643231	0.00255
AT5G03740	47.7548	186.054	1.962	5e-05
AT1G77790	0	2.16581	inf	5e-05
AT5G39250	16.2562	8.01165	-1.02082	0.0285
AT1G25540	6.44179	11.2407	0.803199	0.00945
AT5G42000	70.9219	38.6057	-0.877418	0.00295
AT2G26440	12.5466	31.4602	1.32623	5e-05
AT1G52290	3.79439	0.662156	-2.51862	0.0372
AT5G41110	10.5487	19.6479	0.897304	0.0032
AT3G24650	4.10587	1.50678	-1.44622	0.0067
AT3G46970	15.8325	23.7756	0.586591	0.01905
AT5G20900	95.6518	62.7477	-0.608231	0.0084
AT5G44020	1225.4	547.455	-1.16244	5e-05
AT4G14340	17.3827	27.1497	0.643283	0.01535
AT3G58840	10.8909	19.659	0.852068	0.02375
AT4G39300	13.124	33.7883	1.36431	0.0076
AT2G02990	49.4329	27.9719	-0.821495	0.0041
AT4G16770	22.3184	35.4364	0.666997	0.02355
AT4G00700	8.70512	3.15431	-1.46454	0.0004
AT3G25585	63.7772	33.789	-0.916485	0.00015
AT2G34770	50.9586	26.2154	-0.958911	0.00055
AT5G05960	76.1144	39.6313	-0.941528	0.00785
AT1G49200	11.7317	36.1038	1.62174	0.0003
AT2G24330	26.4673	16.5231	-0.679726	0.02125
AT2G20080	14.9975	4.08131	-1.87762	0.0013
AT3G12320	41.6075	26.199	-0.667332	0.0302
AT4G37770	2.07316	0	#NAME?	5e-05
AT3G20000	24.3563	44.086	0.856028	0.0013
AT5G20470	33.2456	19.1417	-0.796446	0.0002
AT1G13480	0	2.06025	inf	5e-05
AT1G10360	23.0777	11.681	-0.982337	0.0146
AT5G43890	0.871446	6.85086	2.9748	0.02295
AT3G04010	34.736	22.9626	-0.597149	0.01635
AT1G01180	26.28	17.0644	-0.622974	0.0456
AT5G14790	44.8768	26.142	-0.779599	0.002
AT1G03220	257.999	121.648	-1.08465	5e-05
AT3G27580	14.4484	29.0528	1.00777	0.0003
AT3G21510	17.8655	37.1258	1.05525	0.0107
AT1G50110	3.8474	33.2941	3.11331	5e-05
AT1G74460	20.6768	5.97792	-1.7903	0.01105
AT2G20142	6.16713	1.06997	-2.52703	0.02015
AT4G30610	22.5347	5.15821	-2.1272	5e-05
AT5G51630	4.84894	7.61461	0.6511	0.0431
AT5G35940	4.67523	0.811761	-2.52591	0.03345
AT5G09970	3.15379	11.841	1.90863	0.00095
AT5G24850	11.9624	3.38728	-1.82031	0.00055
AT1G51730	31.543	50.7262	0.685411	0.0315
AT1G68795	9.62069	3.43462	-1.48599	0.0385
AT2G13547	0	25.9904	inf	0.00015
AT5G20820	7.76863	74.9896	3.27096	5e-05
AT3G58990	3.27381	0.745817	-2.13408	0.04915
AT3G26370	25.9489	39.9398	0.622154	0.00835
AT1G77330	149.637	536.957	1.84334	5e-05
AT4G30180	58.2142	20.0148	-1.5403	0.0003
AT2G47500	82.6974	36.2269	-1.19078	0.012
AT2G20280	47.9415	74.8332	0.642404	0.0086
AT5G64510	2.26638	0	#NAME?	5e-05
AT3G16240	2490.07	1407.97	-0.822566	5e-05
AT4G19820	116.52	57.2934	-1.02414	5e-05
AT1G31690	47.8718	24.8434	-0.946315	5e-05
AT4G37450	192.717	124.366	-0.631889	0.0018
AT2G26250	418.485	276.485	-0.597971	0.00125
AT5G15180	21.3732	7.69663	-1.47351	0.00295
AT5G48540	14.9777	2.42188	-2.62862	0.0074
AT3G59540	189.393	355.899	0.910085	0.00015
AT3G06700	312.164	487.791	0.643958	0.00255
AT2G14750	37.8279	23.2971	-0.699302	0.0191
AT1G55260	272.694	139.633	-0.965642	5e-05
AT4G32120	8.92389	15.8532	0.829034	0.0262
AT4G09550	6.05975	18.8464	1.63696	0.0459
AT5G02170	28.6058	11.228	-1.3492	5e-05
AT5G28300	33.8501	51.4337	0.603555	0.00515
AT4G15417	1.27654	0	#NAME?	0.0002
AT5G43030	0.41497	1.9957	2.26581	0.03675
AT2G34500	61.6785	28.1045	-1.13397	5e-05
AT4G11820	74.1192	18.8869	-1.97246	5e-05
AT1G14890	83.6134	183.118	1.13097	5e-05
AT4G29020	1257.15	829.164	-0.600428	0.0081
AT3G49810	18.3593	11.7918	-0.638731	0.03115
AT1G53170	22.0413	41.8217	0.92404	0.00405
AT2G37230	5.75821	11.4181	0.987634	0.00785
AT1G27670	84.8625	136.655	0.687339	0.0014
AT4G38980	6.56071	13.6702	1.05911	0.02145
AT1G61820	45.8187	7.68916	-2.57504	5e-05
AT2G28315	22.3924	12.2993	-0.864433	0.0123
AT2G39890	18.172	9.80828	-0.889644	0.0117
AT3G59660	20.4098	13.419	-0.604979	0.03315
AT4G32500	3.48708	1.07753	-1.6943	0.01985
AT4G28110	4.8836	0	#NAME?	5e-05
AT3G11340	48.0472	16.1991	-1.56854	5e-05
AT5G59320	272.791	76.8441	-1.82779	5e-05
AT4G33440	5.25826	1.51213	-1.798	0.0167
AT4G12730	502.611	272.609	-0.882608	5e-05
AT2G32400	2.13503	4.46201	1.06344	0.02135
AT1G69160	18.8029	6.68082	-1.49286	0.0005
AT4G29905	598.275	305.931	-0.967602	5e-05
AT5G48580	39.6028	60.1418	0.602767	0.0138
AT3G43980	278.958	453.178	0.700033	0.00045
AT5G33280	7.0966	4.08031	-0.79845	0.0437
AT2G44670	40.462	12.8227	-1.65787	0.02935
AT1G35510	15.1373	8.43922	-0.842928	0.00685
AT5G59540	59.222	179.186	1.59726	5e-05
AT3G61830	22.1771	38.8774	0.809863	0.0025
AT3G56060	12.7906	5.95448	-1.10304	0.00375
AT1G72050	12.5524	25.0275	0.995554	0.0023
AT5G49280	17.1335	7.61028	-1.1708	0.0082
AT1G17040	3.2749	6.7893	1.05181	0.0232
AT4G21840	52.6518	27.6659	-0.928375	0.00855
AT2G07738	15.1984	40.544	1.41557	0.01445
AT4G13000	1.19981	0	#NAME?	0.00045
AT1G28550	0	2.20551	inf	0.00035
AT3G28660	0	1.62525	inf	5e-05
AT5G15120	14.836	27.1399	0.871312	0.00975
AT1G25520	19.6879	10.2451	-0.942369	0.0262
AT4G33560	125.008	47.5601	-1.39419	5e-05
AT1G20370	8.64131	14.8455	0.7807	0.0261
AT5G05410	18.3146	1.83268	-3.32097	0.00965
AT1G17020	39.52	19.5327	-1.01669	0.0005
AT3G23200	9.99745	3.92071	-1.35045	0.03045
AT5G05860	20.5296	39.4055	0.940695	0.04995
AT2G21880	41.0714	1.6274	-4.65749	0.00315
AT1G68830	9.14121	5.00462	-0.869126	0.0356
AT1G22870	56.2246	30.5749	-0.878854	0.049
AT2G31990	5.41335	1.50819	-1.8437	0.04445
AT2G26750	15.1194	39.7988	1.39633	5e-05
AT4G25260	335.302	204.429	-0.713863	0.0002
AT4G12470	814.724	1553.87	0.931478	5e-05
AT3G53540	8.7048	22.663	1.38046	5e-05
AT2G26070	11.9606	39.0971	1.70877	5e-05
AT3G01170	15.1422	25.4825	0.75093	0.03285
AT3G28900	101.645	154.898	0.607776	0.01345
AT2G40230	14.3684	23.4278	0.705324	0.02245
AT5G41800	24.2453	10.8896	-1.15476	0.00125
AT1G32450	93.4246	53.5209	-0.803698	0.0001
AT1G30860	1.97637	0.379305	-2.38142	0.0307
AT3G09780	5.27159	10.1714	0.948202	0.0125
AT2G18570	8.03374	2.75779	-1.54256	0.01155
AT5G52300	104.322	39.9482	-1.38484	5e-05
AT4G17615	20.0124	38.9939	0.962358	0.02145
AT1G62570	60.1254	32.2014	-0.900853	5e-05
AT2G38310	68.5448	114.08	0.734932	0.00075
AT1G32640	63.2221	33.2214	-0.928315	5e-05
AT1G74650	12.0722	19.5298	0.693989	0.02965
AT5G64360	9.16319	17.0833	0.898669	0.01165
AT4G15390	61.7633	27.6986	-1.15694	5e-05
AT2G14285	49.3325	80.22	0.701423	0.00925
AT3G53800	7.06204	16.3661	1.21255	0.00635
AT5G64840	73.7622	41.1462	-0.842122	0.00135
AT3G05880	2241.8	1356.1	-0.725201	0.00015
AT1G22850	96.7426	25.5572	-1.92042	0.01635
AT5G14620	5.41946	9.42161	0.797825	0.02985
AT1G60260	7.54758	2.51866	-1.58336	0.01945
AT3G58780	2.44443e-07	1.07246	22.0649	0.0266
AT3G25120	13.9525	31.8633	1.19138	0.0058
AT4G18975	558.937	356.636	-0.648234	0.0003
AT1G22710	50.854	29.079	-0.806382	0.0004
AT2G36950	36.6517	22.3776	-0.711823	0.01265
AT4G14770	10.7421	6.49204	-0.726538	0.0425
AT4G15765	12.6258	5.80176	-1.12182	0.01945
AT1G34340	3.6901	8.2645	1.16327	0.0133
AT1G45050	22.3201	36.6457	0.7153	0.0347
AT4G12500	0	1.61206	inf	0.00015
AT3G61550	49.8802	30.0477	-0.731212	0.01095
AT1G61210	401.227	33.0542	-3.60151	5e-05
AT4G02330	50.0113	89.3949	0.837939	5e-05
AT2G39681	7.33292	27.5288	1.90848	0.0014
AT3G23630	0.511393	2.18809	2.09717	0.0464
AT4G37890	17.7637	29.0101	0.707622	0.0062
AT2G21210	53.1214	24.0561	-1.14289	0.0024
AT5G22430	1.10837	0	#NAME?	0.0001
AT5G39430	23.1337	39.0501	0.75533	0.0022
AT3G54140	59.5648	38.9619	-0.612396	0.00605
AT5G17230	237.875	139.099	-0.774093	5e-05
AT5G06300	10.4947	4.67404	-1.16692	0.0399
AT4G11210	70.0937	30.2202	-1.21377	0.00125
AT5G24380	9.94343	5.07392	-0.970643	0.04685
AT4G00500	7.94551	2.69364	-1.56059	0.03485
AT3G27820	80.7301	53.5654	-0.591806	0.00435
AT3G10020	326.103	489.534	0.586081	0.00125
AT4G07825	26.2654	47.9908	0.869596	0.00025
AT2G29370	4.31196	0.76841	-2.48839	0.0267
AT5G22620	4.97025	9.67391	0.96078	0.03865
AT3G60710	0	1.3837	inf	0.0005
AT5G02760	45.7951	103.307	1.17367	5e-05
AT1G24440	35.1067	15.1903	-1.2086	0.00035
AT1G34750	15.8383	9.50356	-0.736878	0.04355
AT1G72940	5.30462	1.31665	-2.01038	0.01715
AT1G64890	8.37151	2.73943	-1.61161	0.01725
AT1G28260	33.7047	4.15878	-3.01872	5e-05
AT4G22810	19.2485	7.25425	-1.40785	0.0004
AT1G45201	45.8103	12.693	-1.85164	5e-05
AT5G37300	24.733	10.8161	-1.19326	0.00055
AT1G52855	27.7638	3.95347	-2.81201	0.0319
AT5G53590	38.9804	17.2511	-1.17607	0.00045
AT1G48570	4.27111	10.3878	1.28221	0.00845
AT4G25960	34.402	14.1828	-1.27835	5e-05
AT5G08640	11.1222	2.48056	-2.1647	0.00715
AT4G35905	38.2714	20.3256	-0.912968	0.0415
AT3G09710	11.4861	3.57272	-1.6848	0.0085
AT1G26730	5.82284	1.92189	-1.5992	0.0147
AT5G48230	298.838	605.529	1.01883	5e-05
AT4G02410	6.58209	1.47152	-2.16124	0.001
AT5G54230	19.7076	9.11489	-1.11246	0.00615
AT3G53370	21.3054	10.5833	-1.00944	0.0482
AT5G46330	3.64601	12.571	1.7857	5e-05
AT5G16030	33.5841	8.953	-1.90734	0.03765
AT1G14520	16.4581	6.20091	-1.40825	0.0069
AT1G15230	27.7162	43.6544	0.655399	0.03335
AT1G52270	4.01896	0	#NAME?	5e-05
AT5G27220	2.14997	4.90215	1.1891	0.0127
AT2G14960	4.42707	1.80731	-1.29251	0.04795
AT3G21670	12.8034	0.497366	-4.68607	0.0018
AT2G19390	3.57518	6.08269	0.766692	0.01935
AT5G49360	155.591	35.3847	-2.13656	5e-05
AT1G12110	319.283	209.942	-0.604844	0.00045
AT5G28290	9.65411	19.9142	1.04458	0.00115
AT2G19900	27.6983	10.4773	-1.40252	5e-05
AT1G80620	10.026	20.5403	1.03471	0.00155
AT4G01560	15.9395	24.8968	0.643356	0.0478
AT4G14130	842.011	2109.94	1.32529	5e-05
AT4G26610	11.6624	4.43128	-1.39607	0.00375
AT5G09500	96.2011	163.391	0.764207	0.0007
AT1G71840	14.6815	29.1496	0.989481	0.00265
AT3G45660	16.2458	8.43894	-0.944932	0.0093
AT1G33240	44.2567	27.495	-0.686726	0.00045
AT5G55480	50.0311	22.7968	-1.13399	5e-05
AT1G13970	7.23812	2.47832	-1.54625	0.0092
AT3G21770	106.167	58.8361	-0.851557	5e-05
AT2G46990	36.787	114.875	1.6428	5e-05
AT1G14330	14.9939	6.66349	-1.17003	0.00215
AT3G54400	140.883	58.5002	-1.26798	5e-05
AT5G40250	18.6878	11.1611	-0.743612	0.01725
AT3G28345	27.1699	12.461	-1.12459	5e-05
AT5G50200	23.8028	13.9711	-0.768687	0.0432
AT1G33090	5.68164	0.841089	-2.75598	0.0402
AT2G22430	128.534	60.4946	-1.08727	5e-05
AT1G22570	26.414	11.951	-1.14417	0.0012
AT4G05050	702.584	432.848	-0.698808	0.0016
AT5G54560	0	1.53658	inf	5e-05
AT3G17360	1.60974	3.20067	0.991543	0.0173
AT5G60860	32.1184	14.426	-1.15473	0.03005
AT5G54860	12.0985	6.00618	-1.01031	0.016
AT1G25440	28.189	15.3657	-0.875419	0.0043
AT1G77950	1.14265	0	#NAME?	5e-05
AT2G19590	10.4128	31.0018	1.57399	5e-05
AT1G25275	191.877	299.924	0.644419	0.00465
AT1G59218	3.5649	6.08051	0.770331	0.0116
AT5G09440	449.541	282.004	-0.672735	0.0002
AT4G37530	67.3282	23.3477	-1.52793	0.0028
AT1G52870	21.2953	11.9862	-0.82916	0.0144
AT1G50300	5.42139	10.8813	1.00512	0.02235
AT2G07706	1.52244	4.09468	1.42737	0.0268
AT4G26230	160.113	250.068	0.643231	0.00255
AT3G57830	5.03029	2.47629	-1.02246	0.03785
AT5G40170	3.13722	1.07374	-1.54684	0.04015
AT3G19030	98.5752	58.7752	-0.746018	0.03915
AT4G28400	22.023	11.0545	-0.994372	0.0232
AT1G12400	18.0883	5.09191	-1.82878	0.04445
AT5G39970	12.8054	7.0374	-0.863636	0.00995
AT1G07745	15.8421	27.341	0.787301	0.03365
AT5G53250	554.801	84.3856	-2.7169	5e-05
AT3G10745	18.1172	35.1236	0.955079	0.01975
AT1G50090	3.8474	33.2941	3.11331	5e-05
AT2G29750	19.995	9.11495	-1.13333	0.00015
AT2G30370	8.32923	16.28	0.966845	0.028
AT3G16570	304.755	118.324	-1.36491	5e-05
AT2G35140	2.175	4.20008	0.949404	0.04925
AT2G25000	16.2544	7.3934	-1.13652	0.01215
AT5G01350	150.002	227.311	0.59968	0.02145
AT5G66280	23.567	8.09238	-1.54213	0.0022
AT5G11420	330.708	162.46	-1.02547	5e-05
AT5G39720	73.8556	117.905	0.674846	0.00365
AT1G09560	278.087	161.872	-0.780684	5e-05
AT3G50210	34.9862	53.7261	0.618836	0.0116
AT1G19050	8.1504	20.0919	1.30167	0.0114
AT1G72770	31.3782	17.4535	-0.846249	0.00075
AT4G27380	18.6155	39.1169	1.07129	0.0195
AT3G06930	7.4554	13.374	0.84307	0.01935
AT2G24590	422.748	31.4141	-3.75031	0.01075
AT2G46950	5.67449	1.47216	-1.94656	0.0095
AT1G14960	29.1583	6.50391	-2.16453	0.00145
AT2G02410	5272.49	9.04389	-9.18733	5e-05
AT2G23940	12.6359	28.4364	1.17021	0.04855
AT1G52080	9.48783	4.90284	-0.952461	0.02395
AT3G49980	0	1.31472	inf	0.00065
AT3G02870	35.7899	18.3989	-0.959935	0.0032
AT2G40920	9.01661	16.6466	0.88457	0.0136
AT4G16442	57.9911	146.632	1.3383	5e-05
AT5G15860	37.1445	65.3692	0.815461	0.0002
AT4G17870	67.0736	32.9634	-1.02488	0.00125
AT2G46640	2.66808	0	#NAME?	5e-05
AT4G17220	6.6584	2.75759	-1.27177	0.0465
AT2G43535	192.851	124.118	-0.635772	0.00495
AT5G44260	18.498	79.8786	2.11044	5e-05
AT3G57540	19.3916	5.17458	-1.90592	0.00035
AT5G35970	31.7144	8.03575	-1.98063	5e-05
AT3G23080	19.8496	8.5371	-1.21729	0.00735
AT2G33255	27.6496	15.1063	-0.872114	0.04805
AT3G52900	125.495	76.0617	-0.722389	0.00905
AT1G63360	0.885942	3.58791	2.01786	0.0257
AT1G19900	4.83086	60.6129	3.64927	5e-05
AT5G22850	35.4687	15.8074	-1.16594	5e-05
AT4G23750	5.72678	11.7405	1.0357	0.01
AT5G59310	227.465	73.6297	-1.62728	5e-05
AT5G13330	19.0358	33.2595	0.805054	0.00635
AT2G28070	7.82155	12.6218	0.690395	0.0491
AT5G62270	19.5124	41.308	1.08203	5e-05
AT5G46080	14.775	45.3293	1.61729	5e-05
AT5G60660	417.852	627.235	0.586013	0.0009
AT2G20570	16.3669	5.8619	-1.48134	0.0004
AT3G14560	29.9827	47.6588	0.66861	0.01785
AT3G18040	27.7414	13.3152	-1.05897	0.00035
AT5G07010	64.5847	114.982	0.832141	5e-05
AT4G23310	35.4355	22.2367	-0.672251	0.00765
AT3G11730	44.0801	66.9031	0.601945	0.02465
AT5G25770	27.3293	15.602	-0.80872	0.0282
AT2G46225	31.4164	64.2633	1.03248	0.001
AT5G16870	21.4344	8.48901	-1.33626	0.02585
AT2G02680	7.99728	2.86191	-1.48253	0.00935
AT3G24927	28.4356	14.786	-0.943468	0.01545
AT1G29640	67.7208	15.4571	-2.13133	5e-05
AT1G75900	75.8415	3.6124	-4.39196	5e-05
AT3G51410	9.93795	33.4875	1.7526	0.0001
AT4G01335	22.2533	70.6568	1.66681	0.0003
AT2G38750	247.472	87.9966	-1.49175	5e-05
AT4G30470	121.437	71.591	-0.762362	0.0002
AT1G30720	34.7846	14.4027	-1.27211	0.03835
AT4G22490	180.799	365.046	1.01369	5e-05
AT1G70550	9.3824	5.26039	-0.834789	0.03625
AT3G53040	16.3751	4.74438	-1.78721	0.00065
AT1G13360	103.692	56.8431	-0.86725	0.00025
AT5G38030	7.26208	1.55331	-2.22504	0.00875
AT5G43880	21.7702	34.6894	0.672139	0.0013
AT2G20450	62.9573	103.082	0.711341	0.00835
AT1G21080	48.8327	31.2285	-0.644987	0.0103
AT2G34320	0	1.59301	inf	0.0005
AT5G19120	80.6762	130.457	0.693363	0.0013
AT1G65900	6.6391	2.03058	-1.7091	0.0222
AT5G38150	4.6935	9.7927	1.06104	0.03355
AT4G23870	143.793	79.8652	-0.848354	0.00015
AT5G03120	82.7789	29.0903	-1.50872	0.0002
AT2G05790	80.2966	47.8923	-0.745544	0.0001
AT4G32710	10.7765	2.78539	-1.95194	0.0016
AT3G04290	117.918	34.3529	-1.77928	5e-05
AT4G08930	19.8634	11.5696	-0.779769	0.0235
AT5G48412	176.264	98.2713	-0.8429	0.0009
AT4G14746	70.283	36.6629	-0.938854	0.00145
AT2G45560	3.08485	11.3033	1.87347	0.00045
AT2G35000	4.79601	1.95588	-1.29402	0.0374
AT4G39840	39.3993	71.9616	0.869057	0.01155
AT3G24517	10.5735	3.63442	-1.54066	0.0302
AT4G24480	16.0021	43.3997	1.43943	5e-05
AT5G62020	16.5255	5.58667	-1.56463	0.00085
AT3G53980	931.865	561.185	-0.731644	0.0001
AT2G39220	4.33656	1.88539	-1.20169	0.04855
AT2G19570	40.8141	68.7705	0.752723	0.0407
AT5G57685	85.8624	40.5182	-1.08346	0.00015
AT3G48350	27.7506	13.599	-1.02901	0.0024
AT3G18960	9.7941	21.3705	1.12564	0.03665
AT5G43350	15.108	8.44084	-0.839853	0.01125
AT2G22680	13.3966	20.6641	0.625265	0.01735
AT1G55265	29.4388	15.6964	-0.907283	0.04865
AT5G13530	6.4148	10.4929	0.709937	0.00295
AT2G06850	1768.7	989.505	-0.837915	5e-05
AT5G44120	56.8672	15.8271	-1.8452	5e-05
AT5G64770	5.79773	0	#NAME?	5e-05
AT2G43010	24.8616	9.7386	-1.35213	5e-05
AT1G50970	6.76059	3.24925	-1.05704	0.04395
AT5G20960	23.8161	12.6304	-0.915038	0.00015
AT5G27850	226.041	395.344	0.806525	5e-05
AT3G59370	32.8636	6.09121	-2.43169	0.00655
AT1G22700	39.7908	60.3242	0.600301	0.02265
AT4G09030	93.3151	54.8255	-0.767263	0.00425
AT3G17580	28.3991	8.0454	-1.81961	0.0034
AT5G55850	177.656	95.896	-0.889542	5e-05
AT3G57660	2.681	4.63979	0.791288	0.0269
AT3G46150	0	7.99258	inf	0.00035
AT5G64395	148.675	4.50112	-5.04573	0.04065
AT1G29920	1590.64	1023.71	-0.635801	0.0087
AT3G63510	3.78918	12.7569	1.75132	0.02045
AT5G23750	54.2364	14.9797	-1.85625	5e-05
AT3G17300	16.181	36.147	1.15958	0.01155
AT4G15620	56.0726	9.56433	-2.55156	5e-05
AT1G66940	13.3335	7.78597	-0.77611	0.03045
AT1G18390	10.2451	5.69412	-0.847381	0.01845
AT3G48520	20.5904	11.5665	-0.832016	0.00705
AT1G53200	2.26574	5.31442	1.22993	0.03355
AT1G58848	3.5649	6.08051	0.770331	0.0116
AT2G42850	2.82554	21.6112	2.93518	0.0158
AT5G41080	78.0989	24.4654	-1.67456	5e-05
AT3G20015	40.7886	21.5653	-0.919453	5e-05
AT2G33560	11.494	4.46941	-1.36273	0.0158
AT3G11120	120.814	206.062	0.770291	0.0452
AT4G18280	20.7898	10.9554	-0.924233	0.042
AT5G50100	1.52229	0	#NAME?	0.00035
AT1G17940	21.365	12.3475	-0.791028	0.0139
AT5G17030	18.1387	5.72478	-1.66378	0.0004
AT1G17840	117.546	77.0882	-0.60864	0.0011
AT1G63160	34.276	54.4967	0.668971	0.01595
AT5G52790	44.1929	25.2476	-0.807672	0.0158
AT2G15220	5.13295	1.05833	-2.27799	0.03615
AT1G76620	11.1834	3.95864	-1.49828	0.00285
AT4G11310	224.427	70.0814	-1.67914	5e-05
AT1G47710	34.2676	56.4683	0.720595	0.0033
AT2G46000	15.788	31.5201	0.997446	0.02285
AT5G07322	167.513	109.797	-0.609442	0.04105
AT5G59170	7.57621	2.76464	-1.45438	0.0286
AT1G24310	6.24762	13.0538	1.06309	0.0179
AT1G22250	27.2339	14.7862	-0.881155	0.04255
AT5G19140	202.329	324.95	0.683511	0.0006
AT4G40090	41.021	26.164	-0.648783	0.03685
AT5G09270	5.06631	14.265	1.49347	0.03565
AT1G33080	5.68164	0.841089	-2.75598	0.0402
AT5G50335	36.0802	125.594	1.79948	5e-05
AT3G27770	224.624	118.856	-0.9183	5e-05
AT2G21720	6.55471	2.22735	-1.55721	0.0082
AT4G26320	103.889	20.3321	-2.35321	0.00145
AT1G67520	0.31831	1.85131	2.54004	0.0393
AT2G03200	18.1107	5.2272	-1.79273	0.0151
AT5G06100	17.3106	8.59955	-1.00932	0.013
AT1G02575	1.73977	0	#NAME?	0.0008
AT1G78620	14.7245	9.43858	-0.641578	0.04585
AT4G34138	29.5965	15.3552	-0.946694	0.00045
AT1G19530	126.158	391.222	1.63275	5e-05
AT1G74010	7.00959	2.84219	-1.30233	0.0413
AT2G07747	0	2.16977	inf	0.0006
AT1G24909	6.13539	11.267	0.876876	0.04745
AT1G64670	82.9173	52.6659	-0.654803	0.0257
AT2G07820	0	10.8297	inf	0.03945
AT2G34700	17.6489	6.0587	-1.5425	0.01595
AT3G47610	16.0404	24.8852	0.633579	0.03285
AT4G28460	0	2.10944	inf	0.00035
AT3G07270	28.6007	48.8444	0.772145	0.00125
AT4G32940	109.031	65.839	-0.727727	0.00185
AT1G03870	1392.43	369.426	-1.91425	5e-05
AT1G12290	69.21	2.60536	-4.73142	0.0003
AT2G34080	19.9295	39.7186	0.994907	0.00035
AT2G33050	7.26287	3.44588	-1.07567	0.02785
AT5G57540	6.47409	17.4854	1.4334	0.0071
AT5G22650	60.8343	93.3627	0.61796	0.03455
AT1G53180	29.9794	51.8457	0.79025	0.0014
AT5G03670	24.9876	50.4431	1.01345	5e-05
AT5G08080	77.4061	47.0674	-0.717718	0.0019
AT4G27340	3.54698	7.62089	1.10337	0.0182
AT1G52100	1432.91	901.102	-0.669187	0.00985
AT1G77500	15.5857	9.96433	-0.645378	0.01405
AT1G32400	127.3	80.2631	-0.665427	0.0006
AT4G27900	6.97272	22.6137	1.6974	0.00045
AT4G17460	19.7404	4.11834	-2.26102	5e-05
AT5G08600	17.655	27.9624	0.663411	0.00905
AT5G36180	12.1467	4.4958	-1.43392	0.0029
AT1G19650	7.65959	3.87029	-0.984828	0.01595
AT4G30500	22.2164	9.18274	-1.27463	0.0141
AT5G24910	1.23428	7.10271	2.5247	0.0113
AT3G23860	0	1.59196	inf	0.0002
AT1G24807	6.13539	11.267	0.876876	0.04745
AT2G17120	53.2393	23.7069	-1.16718	0.00035
AT3G60550	14.5829	66.885	2.1974	5e-05
AT1G52540	24.8353	12.7142	-0.965949	0.03685
AT2G28755	40.9899	68.4184	0.739117	0.0091
AT2G24570	32.6245	19.7171	-0.72651	0.01325
AT3G11250	27.9123	46.6383	0.740615	0.0073
AT2G24060	32.3733	51.8049	0.678282	0.0094
AT5G15410	35.955	17.233	-1.06102	5e-05
AT3G28430	9.95888	6.26601	-0.668436	0.0296
AT5G23310	19.4494	37.2474	0.937411	0.0021
AT2G22400	12.1498	19.1955	0.659836	0.0217
AT4G38080	129.059	36.8202	-1.80946	5e-05
AT3G49845	15.0741	4.08661	-1.8831	0.01615
AT2G40280	16.067	29.7242	0.887534	0.0004
AT4G35720	135.444	405.619	1.58243	5e-05
AT1G09750	111.676	59.3965	-0.910867	0.0001
AT2G20750	47.9783	8.20893	-2.54712	5e-05
AT1G75240	40.2053	70.2244	0.804587	0.0003
AT5G27440	1.22094	0	#NAME?	0.0002
AT3G13720	260.645	144.823	-0.847798	5e-05
AT3G43850	14.9469	31.0898	1.0566	0.01505
AT4G34730	19.2795	9.25489	-1.05878	0.00355
AT1G70530	25.6649	15.9505	-0.6862	0.00695
AT4G19003	558.937	356.636	-0.648234	0.0003
AT4G00130	0	2.59806	inf	0.0001
AT5G41570	3.28882	0	#NAME?	5e-05
AT2G22770	53.135	29.1421	-0.866558	0.0012
AT3G49120	144.229	54.7619	-1.39712	5e-05
AT4G03110	42.0594	21.0304	-0.999953	5e-05
AT4G30630	16.0547	9.52667	-0.752953	0.0427
AT3G21750	12.2976	3.47325	-1.82402	0.00035
AT3G49930	15.1787	6.23812	-1.28286	0.0282
AT1G70900	26.4598	15.2283	-0.797044	0.01685
AT1G20430	32.8081	54.9545	0.744184	0.0415
AT4G37240	37.224	68.5803	0.881559	0.0096
AT5G67060	52.3096	114.308	1.12778	5e-05
AT2G06200	9.5372	2.75548	-1.79126	0.048
AT1G33470	38.1114	24.9537	-0.61097	0.006
AT4G25830	152.143	101.4	-0.58537	0.0044
AT1G06160	0	1.05368	inf	0.00035
AT3G25730	28.4527	94.1806	1.72687	5e-05
AT2G19960	0	2.87697	inf	0.0004
AT1G72300	7.42706	4.21528	-0.817162	0.0135
AT2G14260	49.3325	80.22	0.701423	0.00925
AT2G13430	0	3.49074	inf	0.00015
AT3G44280	37.1291	21.8395	-0.765606	0.0341
AT1G12900	241.306	141.927	-0.765721	0.02
AT5G04260	10.7385	25.9406	1.27243	0.0188
AT5G05560	2.31984	4.50507	0.957526	0.01465
AT2G43340	41.6937	10.2636	-2.02229	0.0195
AT5G50810	16.524	41.0701	1.31352	0.008
AT1G22530	314.984	88.2903	-1.83495	5e-05
AT1G66270	107.582	64.3966	-0.740379	0.0001
AT5G55620	46.3817	102.704	1.14687	0.00015
AT2G38800	103.044	61.9106	-0.735005	0.00015
AT1G19840	16.0412	43.3785	1.43519	0.0135
AT2G17220	16.3323	7.74616	-1.07617	0.0025
AT4G37410	34.1037	11.1087	-1.61823	0.0357
AT2G25350	2.4931	8.00282	1.68257	0.03805
AT5G67020	13.4609	48.5813	1.85163	5e-05
AT3G29250	42.5084	8.36388	-2.3455	5e-05
AT3G54460	9.67109	6.42474	-0.59004	0.03065
AT2G28320	16.7717	9.50665	-0.819023	0.0035
AT5G53486	0	1.63447	inf	5e-05
AT4G00330	42.4989	27.3979	-0.63336	0.0108
AT3G27570	25.9572	41.187	0.666055	0.0099
AT3G15300	11.5206	3.51	-1.71468	0.02445
AT3G27925	21.4156	13.1158	-0.707352	0.0203
AT4G01026	19.4846	32.3729	0.732455	0.0229
AT5G19230	36.919	16.4365	-1.16746	0.02365
AT4G16765	22.3184	35.4364	0.666997	0.02355
AT5G15220	43.0149	23.7237	-0.858511	0.01145
AT3G18200	20.7755	37.5047	0.852192	0.01265
AT3G59570	189.393	355.899	0.910085	0.00015
AT4G21200	7.1775	14.7865	1.04273	0.02345
AT4G33420	51.4902	32.0233	-0.685176	0.01015
AT4G12750	2.17333	4.0525	0.898903	0.0306
AT2G06925	17.8625	5.3597	-1.73671	0.0074
AT5G62480	39.3384	24.9877	-0.654719	0.0451
AT4G01440	28.0891	17.3463	-0.695379	0.0188
AT5G41130	11.5001	5.86264	-0.972029	0.03225
AT3G22850	76.0758	49.961	-0.606634	0.0097
AT5G04320	9.77797	29.0255	1.56972	0.0003
AT4G36600	11.2868	4.1798	-1.43313	0.047
AT2G30460	22.004	11.8989	-0.886937	0.0064
AT3G58160	1.87889	4.13158	1.13681	0.0235
AT2G18210	21.2272	4.26088	-2.31669	0.0008
AT1G15010	6.4068	0	#NAME?	5e-05
AT1G67050	47.6494	28.7459	-0.7291	0.0251
AT4G38520	63.9336	107.706	0.752454	0.0114
AT1G67030	28.4585	7.77059	-1.87276	0.0003
AT5G22310	34.2243	55.968	0.709583	0.0047
AT4G15370	14.2084	5.59809	-1.34374	0.0001
AT5G46790	47.2159	27.3546	-0.787491	0.0086
AT4G00180	15.5716	31.3717	1.01054	0.001
AT4G10240	42.032	174.207	2.05124	0.02725
AT5G06860	180.229	107.957	-0.739365	5e-05
AT5G03080	44.4268	24.9772	-0.830818	0.0037
AT5G63970	37.0167	18.3573	-1.01182	0.0016
AT1G72130	23.0455	9.85905	-1.22496	0.0002
AT5G51820	24.7192	41.5281	0.748459	0.0009
AT5G48450	12.3493	20.4358	0.726667	0.0109
AT2G27310	15.6327	25.311	0.695196	0.02685
AT5G44410	15.8798	5.64115	-1.49313	0.00055
AT1G06190	24.8816	37.9887	0.610495	0.0151
AT1G07150	27.3445	11.1498	-1.29423	0.0001
AT5G13910	8.53273	24.01	1.49256	0.01135
AT2G46340	25.197	11.8383	-1.08979	5e-05
AT4G21120	7.98884	3.5503	-1.17004	0.0206
AT2G07725	3.03408	21.2444	2.80775	0.0291
AT1G58235	23.6498	6.1458	-1.94415	0.00065
AT2G03250	21.0899	9.99958	-1.07662	0.0005
AT3G54580	27.2807	12.6211	-1.11204	5e-05
AT1G05020	0.610594	6.22666	3.35017	0.02395
AT3G55880	24.6007	9.58512	-1.35983	0.0018
AT1G48330	49.1436	20.2478	-1.27924	0.0064
AT3G15350	14.6158	8.38027	-0.802461	0.0398
AT5G04220	6.37286	1.80426	-1.82053	0.00665
AT2G38380	129.185	77.6575	-0.734242	5e-05
AT2G23790	30.8365	51.3403	0.735452	0.0047
AT5G43690	0	2.43492	inf	5e-05
AT5G55990	28.4728	13.1107	-1.11884	0.00485
AT5G01400	150.002	227.311	0.59968	0.02145
AT3G52690	1.14296	4.9048	2.10143	0.0115
AT3G61890	28.3772	12.132	-1.22592	0.0064
AT3G26070	34.2461	60.1699	0.813103	0.0012
AT5G48960	7.60165	4.24133	-0.841796	0.0431
AT1G68680	25.8786	44.0823	0.768438	0.0469
AT3G01770	31.4604	47.8712	0.605622	0.0044
AT5G54500	153.329	377.757	1.30083	5e-05
AT3G61260	653.486	355.114	-0.879875	5e-05
AT3G50330	38.4048	118.072	1.62031	5e-05
AT1G48480	47.5115	15.2831	-1.63634	5e-05
AT1G15210	30.8526	12.0761	-1.35323	5e-05
AT5G58700	17.5093	11.3805	-0.62156	0.04485
AT3G60245	388.232	662.779	0.771608	5e-05
AT4G00430	141.744	37.0062	-1.93745	5e-05
AT5G55140	23.8048	47.4932	0.996471	0.0084
AT4G15400	5.4836	1.92329	-1.51154	0.03585
AT4G27250	1.38937	0	#NAME?	0.00015
AT5G11160	10.0992	19.2645	0.931701	0.0331
AT1G04770	21.487	35.784	0.735852	0.0219
AT1G68810	16.9748	10.4123	-0.705115	0.04015
AT3G59270	0	1.45801	inf	0.00035
AT5G02260	155.668	295.9	0.926633	0.00075
AT2G39450	35.9208	14.2368	-1.33519	0.0424
AT5G65480	137.685	239.35	0.797745	0.00095
AT3G10572	17.6645	9.81869	-0.847253	0.03815
AT3G56080	7.70774	2.4104	-1.67704	0.02305
AT1G62850	11.8285	6.28569	-0.912121	0.03995
AT5G41120	11.5001	5.86264	-0.972029	0.03225
AT1G73630	7.8482	1.58018	-2.31227	0.0348
AT5G12170	14.3397	51.7173	1.85063	0.00125
AT3G57190	3.61417	10.0246	1.47181	0.01015
AT1G69600	23.7741	10.7502	-1.14503	0.015
AT4G15780	76.4538	119.692	0.646665	0.01245
AT5G06090	17.3106	8.59955	-1.00932	0.013
AT5G03545	58.7181	102.686	0.806364	0.0025
AT2G31340	0.995653	5.22512	2.39175	0.0111
AT4G24460	2.10729	7.20032	1.77267	0.0168
AT2G45960	2369.14	1034.11	-1.19597	5e-05
AT2G39250	9.30617	1.04471	-3.15508	0.02435
AT2G22510	64.2737	11.7129	-2.45613	5e-05
AT5G49170	5.15047	12.4091	1.26862	0.04205
AT1G72240	21.2674	7.15518	-1.57159	0.02705
AT5G63450	16.4729	3.85292	-2.09607	0.0001
AT5G58680	2.69746	0	#NAME?	5e-05
AT5G54240	26.1606	15.2129	-0.782103	0.02535
AT4G19710	9.49213	14.6466	0.62576	0.0204
AT5G25190	11.9539	35.8913	1.58616	0.00095
AT4G02482	2.53043	10.6252	2.07004	0.0189
AT2G02170	33.7676	69.7783	1.04714	5e-05
AT3G15250	2.17411	0	#NAME?	5e-05
AT3G18490	207.049	72.4819	-1.51428	5e-05
AT5G15960	179.986	48.5224	-1.89116	5e-05
AT4G02690	1.49373	0	#NAME?	5e-05
AT1G21920	112.172	74.0679	-0.598799	0.0076
AT3G46700	19.5453	3.33223	-2.55227	0.0004
AT2G22330	19.0708	6.83085	-1.48122	0.0001
AT2G32690	599.048	348.112	-0.783119	5e-05
AT5G43170	4.01529	22.403	2.48012	0.00775
AT2G24395	19.5271	6.82861	-1.51581	0.03765
AT1G51950	22.4915	13.9667	-0.687387	0.0304
AT2G34510	14.5721	7.90787	-0.881844	0.0268
AT2G37860	14.5326	22.5373	0.633016	0.0348
AT4G37010	78.1344	49.2945	-0.664532	0.0182
AT4G32860	11.7541	4.02282	-1.54689	0.04055
AT2G30990	21.5096	13.1396	-0.711058	0.0114
AT2G44080	38.6975	271.07	2.80835	5e-05
AT5G15970	179.986	48.5224	-1.89116	5e-05
AT2G38760	43.3627	8.33161	-2.37979	5e-05
AT5G25590	9.42761	5.07964	-0.892165	0.01575
AT4G16980	382.042	103.836	-1.87943	5e-05
AT2G32930	10.2979	5.51816	-0.900086	0.02585
AT4G05010	21.3171	1208.75	5.82536	5e-05
AT5G16590	86.5028	33.8358	-1.3542	5e-05
AT1G23205	15.1383	1.76491	-3.10053	0.031
AT5G17300	22.755	8.45357	-1.42855	0.0022
AT2G03667	4.93913	0.989613	-2.31932	0.00925
AT4G18380	30.8967	19.6837	-0.650451	0.016
AT4G14690	93.3856	17.9685	-2.37773	5e-05
AT5G03190	16.1279	8.32241	-0.954486	0.0079
AT4G30020	22.2986	35.4371	0.668309	0.0024
AT3G52360	59.0647	36.5952	-0.690641	0.02
AT1G31770	32.9083	16.9351	-0.958439	5e-05
AT5G02150	6.70584	38.0775	2.50545	0.00335
AT5G53980	211.046	686.228	1.70113	5e-05
AT5G62420	1.59438	0	#NAME?	0.00015
AT4G02520	225.557	344.822	0.61236	0.0009
AT5G49525	4.00293	0	#NAME?	0.0001
AT5G63350	12.5672	4.84861	-1.37402	0.005
AT5G59480	84.7725	55.0213	-0.623606	0.0054
AT5G59800	5.53987	11.3328	1.03259	0.0333
AT1G70280	16.4744	9.70932	-0.762787	0.0191
AT3G52340	36.963	73.8262	0.99805	5e-05
AT3G23920	41.3262	26.5214	-0.639899	0.00325
AT2G34224	0	55.3786	inf	0.00045
AT5G27360	91.4013	43.205	-1.08102	5e-05
AT5G21280	17.4605	8.10329	-1.10752	0.0038
AT4G30400	19.5545	6.90764	-1.50123	0.0001
AT4G32350	11.3689	6.55813	-0.793736	0.02055
AT5G61600	18.1212	6.25975	-1.5335	0.0014
AT2G42990	6.8607	13.9312	1.02189	0.0254
AT1G69690	27.453	12.8552	-1.09461	0.0002
AT2G29630	13.4611	22.0763	0.713707	0.00805
AT1G24450	29.4408	16.9669	-0.795097	0.03725
AT5G41270	5.00058	12.793	1.35518	0.0318
AT4G13210	5.70638	16.5517	1.53633	0.02295
AT1G73750	97.8809	16.5873	-2.56094	0.02515
AT5G15310	27.1529	8.2359	-1.72111	5e-05
AT1G76960	3.834	0	#NAME?	0.00045
AT3G50750	8.41175	1.51338	-2.47463	0.0098
AT1G69320	1.39772	0	#NAME?	0.00015
AT1G44350	29.3573	17.3078	-0.762301	0.00275
AT5G60680	109.481	184.8	0.755284	0.0004
AT1G64780	6.8757	1.4769	-2.21894	0.00355
AT1G16390	13.0057	5.83322	-1.15678	0.00655
AT3G42800	17.1142	9.79396	-0.805232	0.02425
AT5G03720	2.73143	9.08301	1.73351	0.008
AT2G18328	4.36975	0	#NAME?	5e-05
AT2G22750	1.00673	0	#NAME?	0.0002
AT1G29910	1590.64	1023.71	-0.635801	0.0087
AT5G24290	7.13081	0.779453	-3.19353	0.0238
AT1G75460	10.8186	4.19694	-1.3661	0.0047
AT4G01460	11.0454	5.34547	-1.04706	0.0333
AT1G32410	142.284	70.1291	-1.02069	5e-05
AT3G43270	20.8813	52.5721	1.33208	5e-05
AT2G30424	6.86527	31.3178	2.18959	0.0394
AT4G35190	8.84044	27.8266	1.65428	0.00035
AT2G20390	7.76656	23.0608	1.57009	0.0091
AT1G12500	65.8895	39.0394	-0.75512	0.0003
AT2G07708	2.62654	7.95399	1.59852	0.03945
AT3G52870	24.6128	43.9336	0.835916	0.00075
AT2G42570	52.3563	30.2517	-0.791348	0.0009
AT1G12665	0	3.06331	inf	0.0002
AT5G56880	1.8737	0	#NAME?	0.0001
AT5G35732	9.21706	38.5278	2.06352	0.0057
AT1G22610	10.609	3.54874	-1.57991	0.01635
AT5G62100	17.1329	7.34558	-1.22182	0.0244
AT5G49900	8.79316	5.58121	-0.655802	0.04225
AT5G25800	2.84626	19.8054	2.79875	5e-05
AT1G05590	9.31991	14.7369	0.66105	0.03015
AT5G59490	16.9423	7.10276	-1.25417	0.00685
AT5G43760	254.834	153.994	-0.72668	5e-05
AT1G11530	51.016	90.6004	0.828567	0.00925
AT1G55240	12.1069	2.32823	-2.37852	0.00325
AT5G09225	26.7244	47.6213	0.833448	0.04455
AT4G26500	8.96491	21.0723	1.23299	0.00145
AT5G47180	31.0481	18.1583	-0.773873	0.0114
AT3G59930	54.8175	19.1969	-1.51376	0.02115
AT2G07737	0	3.38867	inf	5e-05
AT4G03070	18.7155	3.12033	-2.58446	0.01855
AT5G02120	107.827	62.2012	-0.7937	0.01515
AT5G08030	1.47357	0	#NAME?	0.0008
AT2G22880	20.936	55.907	1.41704	0.02465
AT5G22500	241.889	490.153	1.01889	5e-05
AT4G09500	5.62332	1.38435	-2.02222	0.02165
AT4G33080	35.9432	22.4565	-0.678587	0.00475
AT3G51600	251.088	680.088	1.43753	5e-05
AT1G76790	105.082	48.3246	-1.12069	0.0373
AT1G65920	19.7654	36.5613	0.887344	5e-05
AT4G16140	34.2573	14.283	-1.26212	0.0009
AT5G66950	23.1765	13.8046	-0.747514	0.00225
AT5G63530	34.3255	16.0502	-1.09669	0.0024
AT1G28330	316.22	839.438	1.4085	5e-05
AT4G14622	20.8221	8.52539	-1.28828	0.002
AT2G15490	11.8435	5.89145	-1.0074	0.03515
AT4G10760	6.7223	13.6956	1.02669	0.02495
AT5G40590	2.01593	29.0953	3.85127	0.00015
AT2G46740	35.319	22.989	-0.6195	0.044
AT3G05155	57.4856	24.0994	-1.2542	5e-05
AT2G47270	68.5733	156.827	1.19345	5e-05
AT4G25630	13.2344	23.4027	0.822377	0.01495
AT1G80930	21.9294	32.9673	0.588171	0.0055
AT1G22650	8.1665	3.96174	-1.04358	0.03625
AT3G12580	45.7611	29.092	-0.6535	0.0032
AT2G24762	73.6394	21.1721	-1.79832	5e-05
AT5G23210	83.1217	54.7781	-0.601626	0.0039
AT1G43040	0	6.98627	inf	0.00145
AT3G07610	9.41662	21.9886	1.22347	0.03835
AT3G44960	2.36106	0	#NAME?	0.0004
AT5G06250	0	1.91509	inf	5e-05
AT1G70950	14.6333	7.26932	-1.00936	0.0093
AT4G39361	426.689	0	#NAME?	0.00075
AT3G15540	180.808	113.643	-0.669949	0.001
AT3G60490	4.83954	17.8504	1.88302	0.0053
AT3G04630	27.4786	13.6437	-1.01008	0.02825
AT3G51670	54.8073	33.5301	-0.708911	0.0018
AT4G16700	165.73	268.351	0.695291	0.0002
AT2G24420	45.3795	25.8875	-0.809786	0.00155
AT1G44800	130.002	59.6925	-1.12291	5e-05
AT2G31710	36.4751	20.5935	-0.824725	0.0379
AT1G56200	114.876	174.135	0.600132	0.00405
AT1G68130	14.0865	7.3299	-0.942444	0.00505
AT4G38820	67.468	35.3521	-0.932408	0.0311
AT4G11280	12.0963	3.50921	-1.78534	0.0014
AT1G27680	7.14834	13.3239	0.898337	0.0107
AT5G15350	282.01	108.611	-1.37657	5e-05
AT3G48330	16.5746	30.7311	0.890726	0.02075
AT1G66760	43.4908	21.4763	-1.01797	0.0001
AT1G74950	18.6165	11.4033	-0.707137	0.0495
AT1G25320	8.65755	23.9844	1.47007	5e-05
AT4G21770	5.49849	12.4267	1.17634	0.00525
AT2G41312	28.7523	9.67477	-1.57138	0.0144
AT5G46880	9.17789	13.9935	0.608521	0.0267
AT5G17220	2.06315	0	#NAME?	0.0003
AT3G54880	52.8729	34.2373	-0.62696	0.04405
AT2G40170	49.4746	18.9578	-1.3839	0.00105
AT5G03310	0	2.55032	inf	0.0164
AT3G10986	240.216	617.398	1.36187	0.0004
AT2G02350	7.39579	15.5719	1.07417	0.01735
AT4G30810	36.3444	23.5941	-0.623307	0.0094
AT5G60120	48.9305	29.7113	-0.719721	0.0032
AT4G00550	16.2163	8.52674	-0.927377	0.00765
AT1G67420	3.00587	1.22523	-1.29473	0.0362
AT3G11410	83.7451	36.5106	-1.19769	5e-05
AT3G21710	46.9981	21.3975	-1.13516	0.0006
AT4G31248	1.35986	4.19571	1.62545	0.0311
AT2G39990	46.7581	76.0215	0.701193	0.00185
AT5G49780	47.9546	28.0409	-0.774135	5e-05
AT4G10770	17.0602	7.7321	-1.1417	0.0001
AT2G30100	9.03387	4.54606	-0.990729	0.0383
AT4G09890	124.57	202.31	0.699613	0.0046
AT1G69640	64.575	39.6627	-0.703191	0.00325
AT5G39865	7.58731	2.7684	-1.45453	0.0123
AT3G16080	91.9301	147.219	0.679354	0.00535
AT3G52710	21.5203	11.636	-0.887109	0.01225
AT5G26230	7.19568	13.0214	0.855678	0.04485
AT5G57840	3.63648	8.301	1.19074	0.02765
AT2G45340	6.59929	2.95823	-1.15758	0.01135
AT2G07727	0.937214	5.28789	2.49624	0.0053
AT1G20070	63.6256	28.8276	-1.14215	0.0126
AT5G53660	50.3029	165.367	1.71696	5e-05
AT1G67320	9.93801	5.14418	-0.950017	0.02805
AT2G13370	12.0337	18.5929	0.627668	0.00345
AT5G44210	5.76158	13.7891	1.25899	0.0198
AT1G80240	64.7614	30.0639	-1.1071	5e-05
AT3G25710	19.859	7.36059	-1.4319	0.00085
AT1G62410	0	1.35183	inf	0.01495
AT4G35320	88.4794	53.0711	-0.737416	0.00355
AT4G31380	22.1245	10.9238	-1.01818	0.0109
AT4G29800	7.32344	1.4307	-2.3558	0.0122
AT4G14615	65.7876	100.215	0.607211	0.03235
AT2G37025	31.0851	48.0377	0.627942	0.0094
AT2G18290	17.2878	35.8532	1.05234	0.0403
AT3G17680	9.71788	25.2847	1.37955	0.02335
AT4G28250	11.2513	5.11469	-1.13737	0.01175
AT1G62300	15.8876	7.9743	-0.994469	0.00315
AT2G07440	5.57386	0	#NAME?	0.0004
AT5G47990	93.9842	17.1049	-2.45801	5e-05
AT5G28610	2.72383	0	#NAME?	0.00015
AT2G17250	5.42334	9.33172	0.782962	0.0472
AT3G07540	4.41274	2.18189	-1.0161	0.0379
AT1G78230	10.0951	1.67714	-2.58958	0.0004
AT2G41230	2.1346	55.9261	4.71149	0.0008
AT3G10190	31.0881	50.52	0.700491	0.0196
AT3G28180	58.5575	19.2713	-1.6034	5e-05
AT1G26290	9.90516	41.0378	2.0507	0.0073
AT3G07360	48.4642	31.8113	-0.607378	0.0104
AT3G29575	230.729	77.935	-1.56586	5e-05
AT5G61570	9.65924	3.90402	-1.30695	0.01435
AT5G62720	200.189	125.859	-0.669555	0.0005
AT3G55720	6.75385	20.2871	1.58678	0.00025
AT1G01210	2.71094	14.1065	2.3795	0.0475
AT1G61810	45.8187	7.68916	-2.57504	5e-05
AT1G75020	15.1836	5.65458	-1.42502	0.0059
AT5G58860	14.5424	3.64534	-1.99614	0.01985
AT5G51670	24.0745	51.2937	1.09127	5e-05
AT1G69040	51.0854	83	0.700201	0.0007
AT2G03730	21.047	11.9982	-0.810805	0.00685
AT3G58710	26.5421	9.98765	-1.41006	5e-05
AT5G64440	36.4779	58.0753	0.670904	0.00115
AT5G46160	17.6355	33.7992	0.938504	0.02155
AT3G59220	39.7688	98.0594	1.30202	5e-05
AT3G22840	180.001	42.3827	-2.08646	5e-05
AT5G42660	25.8398	10.243	-1.33495	0.0127
AT1G72970	174.352	75.1291	-1.21456	5e-05
AT2G02710	42.3405	27.3059	-0.632827	0.01045
AT5G47200	232.594	142.132	-0.710581	0.0266
AT3G45240	59.6524	37.9451	-0.652669	0.00175
AT3G44010	278.958	453.178	0.700033	0.00045
AT1G74770	6.06776	2.353	-1.36666	0.0006
AT2G29980	145.919	219.984	0.592229	0.00175
AT3G02910	52.5808	21.9536	-1.26008	0.00545
AT1G10070	18.9066	90.9088	2.26553	5e-05
AT4G36660	37.7741	57.3513	0.602426	0.0328
AT4G24270	5.9208	12.6485	1.09511	0.00125
AT2G32487	3.41156	0	#NAME?	5e-05
AT1G06000	34.4209	22.6987	-0.600676	0.0174
AT1G69780	41.6601	24.7611	-0.750595	0.00675
AT5G13310	10.4315	5.74622	-0.860254	0.0497
AT5G55250	5.74601	0.626575	-3.197	0.0052
AT3G13810	12.5515	7.02923	-0.836419	0.01935
AT3G22620	325.998	190.107	-0.778046	0.0001
AT4G31730	14.6507	4.93129	-1.57093	0.0389
AT5G02830	11.2591	6.93595	-0.698925	0.0249
AT2G17030	6.58567	11.5982	0.816494	0.03795
AT3G18850	33.4909	17.6809	-0.921579	0.0022
AT3G03820	108.055	20.421	-2.40363	0.00705
AT5G40360	0	1.02098	inf	0.00045
AT2G46370	43.0143	28.2004	-0.609101	0.0055
AT3G21040	1.24742	5.14361	2.04383	0.0194
AT3G56290	16.1712	2.27445	-2.82983	0.00245
AT4G32340	12.2048	21.02	0.784317	0.03975
AT1G34040	23.8588	12.3507	-0.949936	0.00815
AT3G57150	16.3384	33.9839	1.05658	5e-05
AT2G18350	16.5147	31.0489	0.910788	0.01025
AT1G21910	23.6153	66.0595	1.48405	0.01455
AT2G30010	18.73	9.72487	-0.945602	0.0051
AT5G01740	9.96616	34.8412	1.80568	0.0008
AT2G44500	68.1258	44.2474	-0.622607	0.0014
AT1G73330	32.0061	15.2136	-1.07298	0.00205
AT3G16410	3.82491	6.92685	0.856776	0.0498
AT1G01620	1165.32	460.766	-1.33862	5e-05
AT2G40940	59.6133	121.136	1.02291	5e-05
AT3G03090	7.49409	12.3785	0.724014	0.0316
AT5G15830	58.6517	18.0538	-1.69987	5e-05
AT2G22810	1.32973	0	#NAME?	5e-05
AT4G34870	552.385	857.763	0.634905	0.0023
AT5G42250	39.6325	25.9078	-0.613298	0.0211
AT5G46340	21.5539	46.2126	1.10034	0.0175
AT3G28070	23.4096	14.9363	-0.648275	0.03585
AT1G50630	50.2637	25.414	-0.983892	0.00075
AT3G23790	6.03314	11.012	0.868101	0.01335
AT1G48990	1.03656	0	#NAME?	0.0002
AT2G47060	23.2618	35.668	0.616667	0.0224
AT5G23190	9.10352	0.591818	-3.9432	0.00555
AT5G43180	16.3937	7.72473	-1.08558	0.0361
AT3G53200	15.7949	37.6024	1.25137	0.0019
AT4G39780	15.1358	6.87945	-1.1376	0.00675
AT1G01650	21.1665	44.7579	1.08036	5e-05
AT1G69480	3.57893	0.380723	-3.23271	0.00995
AT1G18460	30.8188	16.9621	-0.861497	0.00385
AT4G01900	41.2894	23.9128	-0.787988	0.01415
AT4G29690	19.2387	37.5227	0.96375	0.00045
AT5G03160	21.0856	10.8158	-0.963123	0.00995
AT3G59290	5.67009	8.55456	0.593323	0.04
AT1G05140	12.3847	3.49576	-1.82488	0.01165
AT2G22910	4.677	9.51989	1.02536	0.0154
AT4G19810	116.52	57.2934	-1.02414	5e-05
AT1G68440	188.642	97.7301	-0.948778	0.0001
AT3G58430	2.0284	6.01394	1.56797	0.0323
AT2G02470	26.1203	16.9521	-0.623708	0.036
AT4G08850	25.5279	14.3138	-0.834673	0.00025
AT3G49240	3.61264	6.84215	0.921397	0.0426
AT2G46600	105.321	177.338	0.751717	0.012
AT1G22790	25.9752	39.5667	0.607154	0.0373
AT3G50840	10.2063	5.06956	-1.00953	0.0128
AT3G05920	56.6703	108.751	0.940366	0.00225
AT1G19170	10.6954	22.2842	1.05904	0.0012
AT5G13680	4.56216	7.94891	0.801042	0.01075
AT5G11230	26.0649	7.8671	-1.72821	0.0009
AT4G33980	3.77824	12.2151	1.69288	0.0202
AT1G19670	13.658	3.45633	-1.98244	0.00205
AT5G39900	1.84851	5.07026	1.45569	0.023
AT5G15780	157.276	43.3022	-1.86078	5e-05
AT5G14360	30.4204	54.7651	0.848218	0.0201
AT2G16060	42.5536	85.2416	1.00228	0.0003
AT5G18030	51.3794	26.8437	-0.936604	0.02625
AT5G60310	20.4419	13.315	-0.618481	0.01305
AT3G60310	55.9142	3.33354	-4.06809	5e-05
AT5G06570	17.3782	52.0207	1.58181	5e-05
AT1G50420	10.7105	17.9666	0.746294	0.02015
AT2G36610	0	2.631	inf	0.00015
AT1G70890	267.17	132.829	-1.00819	5e-05
AT4G35160	35.1949	126.091	1.84103	5e-05
AT4G39950	25.4944	9.00343	-1.50163	5e-05
AT5G54250	26.1606	15.2129	-0.782103	0.02535
AT2G17500	162.656	76.1594	-1.09473	5e-05
AT2G47760	22.1781	10.3463	-1.10002	0.0032
AT5G05900	12.5541	52.612	2.06724	0.00015
AT1G72160	206.596	115.805	-0.835119	5e-05
AT5G63660	23.9106	130.188	2.44487	0.042
AT1G14185	5.3202	1.06734	-2.31746	0.0216
AT1G14700	132.285	48.8494	-1.43723	5e-05
AT5G64040	432.512	231.007	-0.9048	0.006
AT1G19150	46.0081	30.1871	-0.607954	0.0183
AT1G61240	401.227	33.0542	-3.60151	5e-05
AT1G55152	23.6046	11.6346	-1.02065	0.02715
AT1G28380	11.4524	6.73209	-0.766526	0.0341
AT4G10130	5.62565	15.228	1.43664	0.01255
AT3G55980	11.214	4.45464	-1.33192	0.001
AT2G44230	17.4867	4.84495	-1.8517	5e-05
AT2G03360	4.2558	1.17042	-1.86241	0.02385
AT5G01610	28.2475	13.9707	-1.01572	0.0414
AT4G15340	14.2084	5.59809	-1.34374	0.0001
AT1G66430	19.1139	33.011	0.788319	0.0055
AT3G17830	0.445674	2.32006	2.3801	0.0288
AT1G05340	35.2492	20.5708	-0.776994	0.03475
AT1G22500	55.5536	27.0924	-1.03599	5e-05
AT3G61590	8.12909	4.40331	-0.884505	0.0377
AT2G24150	110.59	51.6032	-1.09969	0.0001
AT1G64740	28.3167	9.55057	-1.568	0.001
AT1G42470	11.3816	4.71005	-1.27289	5e-05
AT5G14780	267.087	802.33	1.58689	5e-05
AT3G24670	15.2154	24.7513	0.701979	0.02855
AT1G52980	29.4894	48.1683	0.70789	0.00125
AT5G05180	34.9075	14.6033	-1.25724	5e-05
AT5G35750	16.316	10.203	-0.677294	0.00555
AT3G54500	50.583	23.2127	-1.12374	5e-05
AT1G27950	873.656	427.347	-1.03166	5e-05
AT2G36990	20.4888	32.6444	0.671997	0.0051
AT1G72200	50.8188	21.8532	-1.21752	0.00405
AT5G18020	39.2964	14.5908	-1.42934	0.01485
AT1G64950	14.1699	8.88214	-0.673846	0.03935
AT5G64760	13.3878	21.8047	0.703716	0.03875
AT4G37760	21.4335	8.80651	-1.28322	5e-05
AT2G34357	5.2943	8.98203	0.762602	0.0106
AT3G28130	23.4096	14.9363	-0.648275	0.03585
AT3G62390	8.66556	4.56338	-0.925191	0.0325
AT4G33040	28.4254	15.8306	-0.844466	0.0353
AT1G73690	2.98614	0.665191	-2.16644	0.047
AT3G47620	31.6946	18.8252	-0.751573	0.00275
AT5G17460	20.8729	12.4659	-0.743638	0.0112
AT3G03920	32.0603	53.9668	0.751283	0.0086
AT3G61270	3.88885	0.920809	-2.07837	0.01805
AT2G21540	150.873	83.771	-0.848809	0.0001
AT1G51140	27.6727	9.8674	-1.48772	5e-05
AT4G20260	1916.12	785.254	-1.28696	5e-05
AT5G09520	86.0667	14.0638	-2.61346	5e-05
AT2G37940	100.104	51.3893	-0.961961	5e-05
AT4G30670	155.576	96.2522	-0.69273	0.00445
AT2G41660	15.8895	4.32801	-1.87629	0.00035
AT2G33250	27.6496	15.1063	-0.872114	0.04805
AT3G10050	6.31889	10.4125	0.72058	0.0392
AT2G34450	1.35524	0	#NAME?	0.02875
AT3G54085	13.6099	28.135	1.04771	0.0021
AT5G42580	19.3214	2.57611	-2.90694	5e-05
AT1G77840	37.128	56.1625	0.597098	0.0073
AT1G80560	11.7451	24.2679	1.04699	0.00175
AT3G22150	13.7624	8.55713	-0.685533	0.0147
[truncated: 766 more rows]
