# Supplementary material for: Phosphorylation of CBP20 Links MicroRNA to Root Growth in the Ethylene Response
Source: PLoS Genet. 2016 Nov 21;12(11):e1006437. doi: 10.1371/journal.pgen.1006437 (PMC5147770; doi:10.1371/journal.pgen.1006437)
Supplement: S5 Dataset — (XLSX) [file pgen.1006437.s018.xlsx]

## Sheet: Sheet1
Supplemental Table 9. CBP20 dependent,ethylene up-regulated genes in Col root
Gene ID
AT4G30710
AT3G22380
AT4G14760
AT4G10540
AT5G05590
AT5G48120
AT3G08620
AT5G26770
AT1G73810
AT4G33200
AT2G23830
AT4G35770
AT5G02350
AT5G57520
AT2G39360
AT5G40540
AT4G13350
AT1G51820
AT1G64530
AT1G75600
AT4G34910
AT4G31830
AT4G30790
AT1G24300
AT1G21730
AT1G30910
AT3G18930
AT4G30690
AT4G30100
AT1G53440
AT1G10650
AT1G51830
AT5G45610
AT3G20270
AT5G51690
AT5G40530
AT4G02380
AT2G30800
AT3G01680
AT3G30122
AT5G57770
AT1G16270
AT3G22200
AT5G53010
AT1G17760
AT5G07940
AT5G23940
AT4G17350
AT2G20650
AT3G61850
AT5G22870
AT1G14780
AT5G39040
AT1G28260
AT4G04040
AT1G58050
AT1G51890
AT4G30160
AT3G06810
AT4G36040
AT4G13420
AT5G45840
AT3G19780
AT3G47890
AT2G41960
AT1G02440
AT1G17580
AT3G07890
AT1G76380
AT3G57460
AT1G77460
AT1G23170
AT1G68735
AT3G01780
AT3G02260
AT4G33980
AT3G60590
AT5G23910
AT5G01240
AT3G48050
AT1G19650
AT5G11840
AT3G53030
AT2G07716
AT3G46920
AT4G02330
AT3G15351
AT1G12260
AT2G44260
AT4G28420
AT5G43450
AT3G48380
AT1G68590
AT4G03926
AT4G04990
AT1G23180
AT2G02930
AT2G04230
AT5G44240
AT1G72860
AT1G67500
AT2G25920
AT2G04842
AT5G58230
AT3G52820
AT5G42710
AT4G17840
AT3G21780
AT3G10760
AT2G37840
AT4G34890
AT5G11010
AT1G80380
AT3G46270
AT5G13660
AT5G63280
AT3G19615
AT3G56380
AT5G56880
AT2G47700
AT1G04780
AT5G51340
AT5G65690
AT4G26080
AT1G28240
AT5G65540
AT3G03890
AT2G38580
AT1G01080
AT1G18960
AT1G51850
AT1G15130
AT2G16060
AT2G23810
AT1G18860
AT1G04700
AT1G35115
AT1G30970
AT3G23240
AT1G32960
AT3G07670
AT4G33070
AT4G16960
AT3G63280
AT1G49310
AT1G31730
AT3G14940
AT4G02660
AT1G14650
AT1G01040
AT4G00650
AT1G78540
AT1G63560
AT1G21380
AT2G45950
AT1G23020
AT4G36140
AT1G44910
AT3G06930
AT1G51870
AT3G50350
AT5G11530
AT5G23980
AT5G14720
AT4G02260
AT1G02610
AT5G38080
AT3G57470
AT1G79610
AT1G02060
AT4G30990
AT4G39680
AT2G03340
AT1G13420
AT4G15180
AT5G52410
AT3G13222
AT1G69060
AT1G52310
AT2G47410
AT5G35777
AT2G29630
AT1G05630
AT2G45270
AT5G42030
AT1G24460
AT3G12980
AT1G31350
AT2G32560
AT5G20970
AT5G23110
AT5G53990
AT2G06510
AT1G69680
AT5G16023
AT3G17360
AT1G76040
AT4G21180
AT5G49030
AT3G01990
AT5G63320
AT3G05680
AT4G28300
AT2G34080
AT3G27325
AT3G52748
AT4G30150
AT1G79640
AT3G44480
AT1G72740
AT4G24900
AT5G07970
AT1G15030
AT2G47650
AT5G54280
AT5G66790
AT1G17680
AT1G33817
AT4G27820
AT5G03900
AT4G35630
AT3G61010
AT1G62970
AT5G06930
AT1G22770
AT1G77410
AT2G25330
AT1G51805
AT5G47240
AT1G30570
AT4G21750
AT1G27170
AT5G09740
AT5G24450
AT4G16940
AT3G63460
AT5G53460
AT1G43245
AT1G73960
AT5G44130
AT4G23515
AT4G32970
AT5G66170
AT4G20130
AT3G05170
AT2G04620
AT5G24190
AT1G01960
AT5G50970
AT1G17590
AT1G79280
AT2G32010
AT5G54290
AT2G17295
AT4G23700
AT4G32010
AT1G77480
AT1G48790
AT3G58720
AT5G44660
AT5G62600
AT1G59760
AT3G62700
AT4G10510
AT2G22310
AT4G14280
AT1G27200
AT1G34760
AT1G10140
AT3G55730
AT5G65140
AT1G09980
AT4G32960
AT3G47910
AT4G13830
AT1G56310
AT4G39540
AT5G08450
AT1G61860
AT5G18650
AT5G57035
AT4G23980
AT1G51840
AT3G04340
AT5G08480
AT3G48060
AT2G33490
AT1G16710
AT4G35940
AT2G25320
AT5G44730
AT2G23770
AT5G65170
AT1G10820
AT1G16800
AT3G45840
AT2G40711
AT3G16260
AT2G01950
AT3G13240
AT5G08010
AT1G35310
AT1G27100
AT4G34310
AT1G21250
AT5G38350
AT3G45010
AT2G45880
AT4G23940
AT2G41850
AT1G08800
AT2G42850
AT3G20860
AT2G47310
AT2G06210
AT1G71140
AT2G46620
AT1G58060
AT5G38860
AT1G51800
AT2G40770
AT1G02270
AT5G22620
AT3G11210
AT1G48970
AT2G27140
AT2G34600
AT3G44670
AT1G30650
AT3G60780
AT2G25850
AT1G77890
AT1G14620
AT4G00210
AT1G51880
AT4G35210
AT3G10810
AT1G72070
AT1G29750
AT1G78000
AT5G60040
AT5G41330
AT1G54460
AT5G35560
AT2G24330
AT2G38080
AT4G32820
AT1G43670
AT3G51540
AT4G15670
AT1G69810
AT5G63660
AT1G13245
AT5G52810
AT5G47070
AT3G25410
AT2G17820
AT1G14170
AT5G62050
AT5G04930
AT1G16550
AT3G01320
AT5G56080
AT3G23310
AT5G02860
AT3G44400
AT1G11430
AT1G48650
AT5G49290
AT2G41230
AT1G28060
AT3G28945
AT4G30360
AT1G05000
AT4G23550
AT2G03540
AT5G48410
AT4G27830
AT1G27180
AT1G74640
AT5G44650
AT3G28080
AT1G30330
AT5G45250
AT3G51360
AT1G58220
AT2G31180
AT3G47600
AT5G42520
AT1G14640
AT3G04160
AT3G55160
AT1G13750
AT2G37370
AT5G41690
AT1G51860
AT4G02520
AT2G24650
AT4G11080
AT3G59290
AT1G05120
AT2G19470
AT4G17330
AT5G64110
AT3G27510
AT4G03440
AT2G25730
AT5G09463
AT1G15660
AT5G49040
AT1G03750
AT4G14910
AT1G71010
AT5G35980
AT5G17790
AT1G36370
AT3G12080
AT1G66440
AT1G17500
AT2G17080
AT5G05190
AT1G22060
AT5G08770
AT5G18037
AT3G57300
AT5G20710
AT1G73730
AT5G23150
AT1G32200
AT4G36120
AT1G29170
AT5G13480
AT1G62975
AT4G34570
AT3G08800
AT4G34830
AT5G06860
AT5G38850
AT3G19190
AT1G27921
AT4G37608
AT3G05840
AT4G03500
AT5G65460
AT4G17980
AT5G35160
AT4G12450
AT1G71970
AT3G54520
AT1G73370
AT5G11060
AT3G22425
AT4G24960
AT4G12120
AT2G35585
AT5G38820
AT1G67400
AT4G10550
AT4G36150
AT3G01810
AT1G55860
AT1G67720
AT4G23950
AT3G52870
AT4G34320
AT4G37890
AT4G26750
AT1G18970
AT1G67310
AT2G39480
AT4G00670
AT2G20320
AT1G21410
AT1G54575
AT4G02980
AT2G02500
AT1G13130
AT2G35940
AT1G02900
AT5G28510
AT1G64790
AT1G18570
AT5G03650
AT3G25430
AT4G25110
AT1G02400
AT4G35790
AT1G77910
AT4G28500
AT5G65930
AT3G13990
AT1G17960
AT1G32940
AT3G53760
AT2G27090
AT5G54530
AT2G33770
AT5G24490
AT2G01440
AT4G26090
AT5G04140
AT5G40300
AT1G03780
AT5G19420
AT5G63080
AT1G31300
AT2G23050
AT1G53430
AT1G28380
AT1G27430
AT3G63490
AT1G18075
AT3G12810
AT1G60200
AT1G16340
AT2G16870
AT1G73060
AT2G33480
AT2G01980
AT3G25500
AT1G72870
AT2G36740
AT1G32950
AT2G39810
AT1G47570
AT1G50620
AT1G64550
AT4G25870
AT4G21680
AT1G31780
AT5G18980
AT3G50370
AT1G19730
AT5G53930
AT5G42140
AT2G22010
AT3G52640
AT4G38460
AT1G02850
AT1G26250
AT5G10290
AT3G28310
AT5G64580
AT3G15180
AT2G34090
AT4G00130
AT3G45630
AT3G14620
AT4G02030
AT5G11920
AT1G54790
AT5G48400
AT5G04235
AT1G13635
AT4G32760
AT5G06350
AT5G53540
AT3G06290
AT1G67270
AT2G41460
AT2G23420
AT3G20570
AT2G29500
AT1G54450
AT5G66160
AT5G02480
AT5G59710
AT1G03060
AT2G14095
AT3G55320
AT1G08430
AT3G50590
AT1G69970
AT3G19180
AT5G18470
AT2G27790
AT3G18200
AT1G08060
AT5G46190
AT4G34900
AT2G31580
AT3G05860
AT3G44630
AT3G48190
AT2G42010
AT3G05770
AT1G76580
AT3G26910
AT4G28706
AT4G16970
AT2G32460
AT1G07910
AT4G30980
AT3G21430
AT1G34470
AT1G73660
AT4G38440
AT5G35180
AT5G52800
AT4G00800
AT5G41110
AT5G13390
AT4G28650
AT3G11964
AT5G08340
AT5G08120
AT4G21090
AT3G61680
AT1G09932
AT2G31270
AT2G22880
AT1G72680
AT4G16260
AT1G17110
AT3G15500
AT1G43886
AT4G39230
AT2G24070
AT1G71530
AT2G41380
AT1G65380
AT5G61340
AT1G52660
AT5G61460
AT1G20630
AT1G77920
AT4G29790
AT1G03740
AT1G17040
AT2G25790
AT5G23990
AT1G79160
AT4G31570
AT3G53770
AT3G15354
AT4G16430
AT1G79000
AT5G65180
AT3G48080
AT3G08840
AT1G48640
AT2G36720
AT1G80070
AT5G19310
AT5G01770
AT3G19840
AT1G23870
AT1G17345
AT1G17650
AT5G05730
AT5G02290
AT2G16485
AT3G60270
AT3G60320
AT1G17930
AT3G52520
AT1G51940
AT3G23170
AT2G31280
AT3G06980
AT1G55140
AT5G65940
AT4G02560
AT1G14350
AT3G18950
AT5G23050
AT3G50380
AT4G33020
AT3G16770
AT3G11370
AT2G18380
AT5G47650
AT5G18240
AT5G07980
AT4G15660
AT4G14605
AT2G42270
AT2G27170
AT4G28710
AT4G01110
AT2G45540
AT4G35480
AT4G01800
AT4G37300
AT4G16900
AT5G23350
AT1G55610
AT5G22300
AT1G58250
AT2G40280
AT4G35200
AT5G57710
AT4G37440
