# Supplementary material for: Phosphorylation of CBP20 Links MicroRNA to Root Growth in the Ethylene Response
Source: PLoS Genet. 2016 Nov 21;12(11):e1006437. doi: 10.1371/journal.pgen.1006437 (PMC5147770; doi:10.1371/journal.pgen.1006437)
Supplement: S6 Dataset — (XLSX) [file pgen.1006437.s019.xlsx]

## Sheet: Sheet1
Supplemental Table 10. CBP20 dependent,ethylene down-regulated genes in Col root
Gene ID
AT4G05170
AT1G69080
AT5G13100
AT1G36980
AT2G23600
AT3G49330
AT5G44065
AT1G19490
AT5G46295
AT1G66500
AT1G53290
AT3G60110
AT5G03970
AT1G21060
AT5G15220
AT5G19875
AT4G30640
AT1G47395
AT2G21820
AT2G23340
AT1G12830
AT4G38700
AT2G29890
AT3G02620
AT5G49300
AT5G06710
AT2G23590
AT1G60650
AT5G15290
AT2G17420
AT3G06962
AT5G39800
AT1G11905
AT3G27330
AT3G23060
AT1G76560
AT4G31330
AT4G25740
AT1G52710
AT2G40510
AT1G33520
AT2G37460
AT3G27660
AT3G59450
AT1G01100
AT1G75830
AT1G76952
AT1G61667
AT3G09010
AT3G21680
AT4G30410
AT2G17350
AT3G50400
AT1G26910
AT5G55960
AT3G32047
AT4G30450
AT1G24450
AT3G46490
AT1G78180
AT1G70330
AT5G59700
AT2G46535
AT3G46400
AT3G27100
AT3G22640
AT3G48660
AT3G21620
AT3G56720
AT2G15400
AT4G37690
AT4G36710
AT2G36290
AT3G56360
AT3G47290
AT5G35940
AT1G54730
AT4G16566
AT1G17090
AT2G32690
AT5G54890
AT1G28710
AT3G50825
AT1G28695
AT3G56790
AT4G25910
AT4G25240
AT3G29630
AT2G44770
AT5G14105
AT1G05160
AT4G16695
AT5G52440
AT1G22030
AT1G63820
AT4G37400
AT5G54470
AT1G71830
AT5G06100
AT1G70750
AT3G23410
AT5G50175
AT2G40250
AT1G68440
AT4G27230
AT3G10860
AT3G23450
AT4G38932
AT4G12580
AT1G17840
AT4G13615
AT2G18990
AT1G57590
AT5G57780
AT2G44730
AT4G21320
AT5G25620
AT1G65840
AT5G13820
AT5G59970
AT1G01570
AT4G17540
AT5G62070
AT2G28310
AT5G16400
AT1G64380
AT3G22850
AT4G26790
AT1G50300
AT2G16440
AT2G43610
AT1G05180
AT1G75800
AT3G56090
AT5G62420
AT5G62340
AT3G58710
AT3G53750
AT1G09700
AT2G23520
AT1G02460
AT1G11380
AT3G25220
AT1G12290
AT2G47760
AT3G01570
AT4G12050
AT1G62950
AT5G66780
AT3G05260
AT2G41490
AT3G10190
AT1G68700
AT5G06300
AT5G44565
AT5G01620
AT5G17840
AT3G53150
AT3G46500
AT2G32510
AT2G28480
AT5G57550
AT1G16310
AT1G11790
AT2G27710
AT2G40170
AT2G39870
AT3G11480
AT1G79760
AT2G07808
AT3G41768
AT3G21220
AT5G65280
AT5G60790
AT4G25830
AT1G07570
AT2G04630
AT2G23910
AT1G29930
AT1G72175
AT4G14390
AT5G59050
AT4G16444
AT3G61980
AT1G29025
AT3G12130
AT1G66190
AT2G36120
AT5G03880
AT5G02640
AT1G11860
AT5G61440
AT4G22000
AT1G22230
AT1G12310
AT1G66480
AT4G38660
AT1G43590
AT3G54260
AT2G20670
AT5G56000
AT1G62330
AT2G36620
AT5G07200
AT5G43180
AT2G42580
AT3G02900
AT3G22740
AT3G29370
AT3G18210
AT1G74230
AT1G24120
AT1G33410
AT4G33890
AT1G51060
AT3G29252
AT3G02720
AT5G02410
AT4G12170
AT4G38320
AT5G19290
AT4G37000
AT2G10410
AT1G03590
AT1G30120
AT1G20070
AT3G30875
AT2G19620
AT3G01513
AT3G24050
AT2G34340
AT5G42655
AT5G06090
AT4G28940
AT1G05785
AT4G08230
AT2G43620
AT1G64590
AT3G09940
AT2G28490
AT3G15280
AT3G25719
AT5G53650
AT2G38185
AT4G10340
AT3G20160
AT1G41880
AT2G33070
AT1G35180
AT2G46890
AT1G22650
AT1G25425
AT5G43840
AT1G79040
AT5G26300
AT5G35950
AT5G23760
AT5G41270
AT2G25680
AT1G12010
AT3G16180
AT3G01350
AT5G63670
AT2G31360
AT3G07010
AT4G39220
AT5G62630
AT5G44585
AT2G37860
AT5G05420
AT1G19190
AT2G31860
AT1G31170
AT2G38195
AT2G14900
AT3G59530
AT2G39880
AT5G04970
AT3G15540
AT1G35630
AT4G27160
AT2G30280
AT2G47400
AT3G16240
AT1G15550
AT1G23980
AT5G20880
AT2G02020
AT2G32610
AT5G45920
AT3G52940
AT1G52280
AT4G30850
AT3G50190
AT4G14800
AT1G21480
AT3G53430
AT5G06650
AT2G16050
AT2G01610
AT5G12940
AT2G26990
AT5G49015
AT2G19385
AT4G13330
AT4G15500
AT2G22122
AT1G44575
AT5G48870
AT3G28750
AT4G05070
AT4G01430
AT3G45610
AT5G62290
AT1G62290
AT5G50120
AT1G77130
AT2G05380
AT5G06390
AT1G70600
AT1G77145
AT1G74720
AT2G28370
AT4G27654
AT3G27150
AT3G02870
AT4G00955
AT4G39320
AT1G74210
AT5G55250
AT2G33550
AT2G39650
AT4G10470
AT3G18000
AT4G02990
AT3G44260
AT4G35110
AT3G30300
AT3G26744
AT5G55240
AT4G38940
AT2G04110
AT2G40760
AT3G44590
AT5G64940
AT4G37850
AT3G59520
AT1G71130
AT5G14750
AT5G48840
AT2G41950
AT1G26920
AT3G03920
AT5G20190
AT2G44220
AT1G15405
AT3G23830
AT1G11360
AT3G60245
AT1G26911
AT1G44790
AT1G55850
AT1G01070
AT3G59940
AT5G60570
AT1G21065
AT3G17730
AT5G14610
AT5G60520
AT3G20130
AT5G03960
AT1G70190
AT1G47220
AT1G74460
AT3G46560
AT4G29140
AT1G05280
AT3G20620
AT4G03190
AT1G80550
AT4G29080
AT4G01150
AT5G26280
AT3G23990
AT2G05765
AT1G77160
AT5G17230
AT5G53280
AT5G67190
AT3G29780
AT5G66570
AT4G31350
AT5G43020
AT5G02530
AT4G22235
AT3G04230
AT3G59370
AT5G41880
AT4G39800
AT1G03880
AT1G71170
AT5G02600
AT4G29430
AT2G06850
AT1G61795
AT1G14920
AT2G28740
AT5G66230
AT3G51470
AT1G48750
AT5G44417
AT2G38820
AT1G76250
AT3G02630
AT4G37610
AT4G23790
AT2G26900
AT4G20230
AT4G28250
AT2G32620
AT2G01010
AT2G35270
AT1G13020
AT4G00400
AT2G28305
AT1G51260
AT1G07750
AT2G01410
AT2G22425
AT3G15250
AT3G45230
AT2G06050
AT1G52910
AT4G25890
AT1G20190
AT3G45130
AT4G34630
AT3G52740
AT2G41890
AT5G37770
AT5G06265
AT2G21290
AT1G68490
AT5G04280
AT1G76960
AT2G38790
AT3G57910
AT3G44510
AT5G40180
AT2G27720
AT5G66220
AT2G15128
AT3G19570
AT2G33790
AT1G48500
AT4G35140
AT4G37190
AT5G45775
AT1G44608
AT4G33440
AT1G16905
AT4G28088
AT4G00200
AT3G16520
AT5G52370
AT4G18400
AT1G31835
AT5G24130
AT5G27889
AT2G38640
AT1G05170
AT2G20208
AT3G50410
AT3G45930
AT5G25010
AT3G10080
AT1G21200
AT1G63105
AT4G27780
AT4G15850
AT1G74500
AT5G35660
AT1G53542
AT2G20270
AT4G39260
AT1G24050
AT2G28210
AT1G70895
AT4G18910
AT1G74470
AT3G46480
AT5G63030
AT4G31730
AT1G14630
AT1G79110
AT1G64390
AT3G53730
AT1G23110
AT2G38660
AT1G20460
AT5G26320
AT2G21580
AT2G29640
AT3G24070
AT5G26260
AT5G58710
AT2G32040
AT4G00810
AT2G16650
AT4G16830
AT1G64170
AT2G29590
AT2G42760
AT4G36230
AT1G52050
AT2G17870
AT1G22220
AT5G07340
AT3G30530
AT4G38310
AT1G14940
AT1G21140
AT2G26370
AT3G49810
AT5G27890
AT4G27540
AT5G41910
AT3G50780
AT5G12240
AT3G54000
AT5G40950
AT5G15030
AT3G52790
AT4G23530
AT5G42630
AT2G33560
AT2G26250
AT3G56810
AT2G23410
AT3G07110
AT2G21660
AT2G02410
AT1G11350
AT3G02610
AT3G08030
AT4G27880
AT3G62890
AT4G38740
AT1G19120
AT1G68360
AT1G65900
AT5G52470
AT2G38220
AT1G42480
AT1G17120
AT3G47220
AT2G35700
AT5G59690
AT5G58005
AT1G47230
AT1G66230
AT1G35612
AT5G16870
AT1G12420
AT3G48800
AT2G37450
AT1G20930
AT2G22900
AT2G36690
AT1G30280
AT4G05049
AT2G30985
AT2G45400
AT5G01220
AT3G51930
AT4G40065
AT5G48510
AT2G29380
AT5G63120
AT5G43150
AT1G35625
AT5G52120
AT3G27030
AT4G22600
AT2G30100
AT2G37435
AT4G11680
AT1G50560
AT3G02940
AT4G25700
AT3G49820
AT4G29690
AT1G78370
AT5G49800
AT2G28230
AT5G59910
AT4G25630
AT4G28100
AT2G23570
AT4G05010
AT1G74240
AT5G43980
AT5G45810
AT4G35560
AT5G09978
