# Supplementary material for: Phosphorylation of CBP20 Links MicroRNA to Root Growth in the Ethylene Response
Source: PLoS Genet. 2016 Nov 21;12(11):e1006437. doi: 10.1371/journal.pgen.1006437 (PMC5147770; doi:10.1371/journal.pgen.1006437)
Supplement: S7 Dataset — (XLSX) [file pgen.1006437.s020.xlsx]

## Sheet: Sheet1
Supplemental Table 13. The targets of ethylene up-reglated miRNAs in Col root (t score less than 5)
target_gene	miRNAname	tscore
AT1G33120	ath-miR5630a ath-miR5630b	0
AT1G33140	ath-miR5630a ath-miR5630b	0
AT1G63130	ath-miR5652	0
AT1G06250	ath-miR864-5p	3
AT4G13494	ath-miR863-3p	3
AT4G13495	ath-miR863-3p	3
AT2G31070	ath-miR319b	3.5
AT3G42431	ath-miR863-3p	3.5
AT4G05589	ath-miR863-3p	3.5
AT1G43000	ath-miR5652	4
AT2G06880	ath-miR864-5p	4
AT2G26950	ath-miR319b	4
AT2G27100	ath-miR863-3p	4
AT2G38300	ath-miR5652	4
AT3G11440	ath-miR319b	4
AT3G15030	ath-miR319b	4
AT3G66658	ath-miR319b	4
AT4G02700	ath-miR863-3p	4
AT4G09010	ath-miR5630a ath-miR5630b	4
AT4G28040	ath-miR863-3p	4
AT5G04740	ath-miR864-5p	4
AT5G06100	ath-miR319b	4
AT5G42620	ath-miR864-5p	4
AT1G02020	ath-miR833a-3p	4.5
AT1G09410	ath-miR864-5p	4.5
AT1G10690	ath-miR5652	4.5
AT1G12640	ath-miR864-5p	4.5
AT1G18100	ath-miR863-3p	4.5
AT1G30210	ath-miR319b	4.5
AT1G48090	ath-miR319b	4.5
AT1G50260	ath-miR863-3p	4.5
AT1G53230	ath-miR319b	4.5
AT2G03330	ath-miR5652	4.5
AT2G03980	ath-miR863-3p	4.5
AT2G28053	ath-miR864-5p	4.5
AT2G36310	ath-miR5652	4.5
AT2G40805	ath-miR319b	4.5
AT2G43945	ath-miR5652	4.5
AT3G02885	ath-miR863-3p	4.5
AT3G15950	ath-miR863-3p	4.5
AT3G21500	ath-miR5652	4.5
AT3G55250	ath-miR863-3p	4.5
AT4G02930	ath-miR864-5p	4.5
AT4G18390	ath-miR319b	4.5
AT4G31780	ath-miR5652	4.5
AT4G32700	ath-miR863-3p	4.5
AT4G37705	ath-miR863-3p	4.5
AT5G10800	ath-miR863-3p	4.5
AT5G31702	ath-miR864-5p	4.5
AT5G48390	ath-miR863-3p	4.5
AT5G61570	ath-miR863-3p	4.5
AT5G63630	ath-miR863-3p	4.5
AT1G07990	ath-miR5652	5
AT1G19464	ath-miR864-5p	5
AT1G22040	ath-miR8175	5
AT1G27120	ath-miR863-3p	5
AT1G33940	ath-miR863-3p	5
AT1G35870	ath-miR319b	5
AT1G37040	ath-miR863-3p	5
AT1G53233	ath-miR5652	5
AT1G54985	ath-miR5652	5
AT1G58848	ath-miR5652	5
AT1G61670	ath-miR864-5p	5
AT1G68400	ath-miR8175	5
AT1G78620	ath-miR863-3p	5
AT2G02410	ath-miR863-3p	5
AT2G11340	ath-miR5652	5
AT2G15270	ath-miR5630a ath-miR5630b	5
AT2G20562	ath-miR863-3p	5
AT2G25160	ath-miR5652	5
AT2G26130	ath-miR864-5p	5
AT2G26135	ath-miR864-5p	5
AT2G26860	ath-miR864-5p	5
AT2G29980	ath-miR863-3p	5
AT2G35658	ath-miR5652	5
AT2G40120	ath-miR833a-3p	5
AT2G41640	ath-miR833a-3p	5
AT2G42710	ath-miR863-3p	5
AT2G44080	ath-miR863-3p	5
AT3G03950	ath-miR863-3p	5
AT3G05150	ath-miR5652	5
AT3G05520	ath-miR8175	5
AT3G10600	ath-miR5630a ath-miR5630b	5
AT3G13100	ath-miR863-3p	5
AT3G19780	ath-miR833a-3p	5
AT3G22190	ath-miR864-5p	5
AT3G27620	ath-miR863-3p	5
AT3G30695	ath-miR863-3p	5
AT3G31905	ath-miR863-3p	5
AT3G33076	ath-miR319b	5
AT3G33084	ath-miR319b	5
AT3G44215	ath-miR864-5p	5
AT3G47990	ath-miR833a-3p	5
AT3G50170	ath-miR5652	5
AT3G53410	ath-miR833a-3p	5
AT3G58120	ath-miR863-3p	5
AT3G58370	ath-miR864-5p	5
AT4G00500	ath-miR5652	5
AT4G03790	ath-miR863-3p	5
AT4G07755	ath-miR863-3p	5
AT4G07843	ath-miR863-3p	5
AT4G07874	ath-miR863-3p	5
AT4G12360	ath-miR864-5p	5
AT4G14815	ath-miR5652	5
AT4G16250	ath-miR863-3p	5
AT4G20020	ath-miR864-5p	5
AT4G22415	ath-miR319b	5
AT4G22820	ath-miR863-3p	5
AT4G23713	ath-miR319b	5
AT4G24310	ath-miR5630a ath-miR5630b	5
AT4G33925	ath-miR863-3p	5
AT5G02390	ath-miR863-3p	5
AT5G11720	ath-miR5652	5
AT5G18700	ath-miR863-3p	5
AT5G22930	ath-miR5630a ath-miR5630b	5
AT5G27740	ath-miR863-3p	5
AT5G28141	ath-miR864-5p	5
AT5G28335	ath-miR319b	5
AT5G28580	ath-miR833a-3p	5
AT5G28641	ath-miR8175	5
AT5G29032	ath-miR5652	5
AT5G29043	ath-miR863-3p	5
AT5G32514	ath-miR863-3p	5
AT5G41663	ath-miR319b	5
AT5G42540	ath-miR5652	5
AT5G47435	ath-miR864-5p	5
AT5G47500	ath-miR8175	5
AT5G49215	ath-miR833a-3p	5
AT5G52067	ath-miR5630a ath-miR5630b	5
AT5G53560	ath-miR863-3p	5
AT5G55340	ath-miR8175	5
AT5G65970	ath-miR864-5p	5
