# Supplementary material for: Phosphorylation of CBP20 Links MicroRNA to Root Growth in the Ethylene Response
Source: PLoS Genet. 2016 Nov 21;12(11):e1006437. doi: 10.1371/journal.pgen.1006437 (PMC5147770; doi:10.1371/journal.pgen.1006437)
Supplement: S8 Dataset — (XLSX) [file pgen.1006437.s021.xlsx]

## Sheet: Sheet1
Supplemental Table 14. The targets of ethylene down-reglated miRNAs in Col root (t score less than 5)
target_gene	miRNAname	tscore
AT4G30750	ath-miR5634	0
AT4G30760	ath-miR5634	2
AT1G19500	ath-miR397b	3
AT3G60250	ath-miR397b	3
AT2G29130	ath-miR397b	3.5
AT2G38325	ath-miR390a-3p	3.5
AT3G57870	ath-miR397b	3.5
AT5G02244	ath-miR397b	3.5
AT5G58465	ath-miR390a-3p	3.5
AT2G28000	ath-miR5023	4
AT3G02750	ath-miR5024-5p	4
AT3G22660	ath-miR5634	4
AT3G24640	ath-miR397b	4
AT4G00780	ath-miR397b	4
AT4G17330	ath-miR397b	4
AT4G33850	ath-miR390a-3p	4
AT5G38565	ath-miR397b	4
AT1G15280	ath-miR397b	4.5
AT1G18415	ath-miR5634	4.5
AT1G29240	ath-miR5024-5p	4.5
AT1G63490	ath-miR397b	4.5
AT2G17050	ath-miR397b	4.5
AT2G38080	ath-miR397b	4.5
AT2G47115	ath-miR5024-5p	4.5
AT3G01850	ath-miR390a-3p	4.5
AT3G29792	ath-miR5023	4.5
AT3G42182	ath-miR5634	4.5
AT3G63460	ath-miR5634	4.5
AT4G04520	ath-miR397b	4.5
AT4G16020	ath-miR5634	4.5
AT5G02470	ath-miR397b	4.5
AT5G58870	ath-miR397b	4.5
AT5G60020	ath-miR397b	4.5
AT1G07780	ath-miR390a-3p	5
AT1G21090	ath-miR397b	5
AT1G44125	ath-miR397b	5
AT1G49530	ath-miR397b	5
AT1G61000	ath-miR5023	5
AT1G62930	ath-miR397b	5
AT1G63130	ath-miR397b	5
AT1G70090	ath-miR5634	5
AT1G79600	ath-miR397b	5
AT2G03935	ath-miR5634	5
AT2G03960	ath-miR5634	5
AT2G15330	ath-miR397b	5
AT2G29500	ath-miR390a-3p	5
AT2G39550	ath-miR5023	5
AT2G43261	ath-miR390a-3p	5
AT3G06860	ath-miR5024-5p	5
AT3G07150	ath-miR397b	5
AT3G13300	ath-miR5634	5
AT3G16260	ath-miR5023	5
AT3G19950	ath-miR390a-3p	5
AT3G21090	ath-miR5023	5
AT3G25900	ath-miR5634	5
AT3G50810	ath-miR5023	5
AT3G62190	ath-miR390a-3p	5
AT4G02430	ath-miR397b	5
AT4G07703	ath-miR5634	5
AT4G17950	ath-miR5634	5
AT5G05540	ath-miR397b	5
AT5G05590	ath-miR390a-3p	5
AT5G08050	ath-miR397b	5
AT5G13590	ath-miR397b	5
AT5G29720	ath-miR5634	5
AT5G32386	ath-miR5634	5
AT5G46490	ath-miR397b	5
AT5G50915	ath-miR5023	5
AT5G52010	ath-miR5634	5
AT5G66750	ath-miR5634	5
AT5G67130	ath-miR5634	5
